# Supplementary material for: Expanding the RB1 variant landscape of heritable retinoblastoma: unlocking precision oncology potential in Southern Africa
Source: BMC Cancer. 2026 Feb 28;26:341. doi: 10.1186/s12885-026-15789-7 (PMC12983656; doi:10.1186/s12885-026-15789-7)
Supplement: Supplementary file 2 — Supplementary Material 2 [file 12885_2026_15789_MOESM2_ESM.xlsx]

## Sheet: Table legends
Table S1. Elimination list of presumed benign RB1 variants curated from the Genome Aggregation Database dataset and an in-house control dataset
Table S2. Pre-screen/priority list of known pathogenic RB1 variants curated from ClinVar and the Leiden Open Variation Database
Table S3. PCR primer sequences for RB1 exons
Table S4. Cost comparison of genetic testing versus conventional clinical screening for retinoblastoma patients
Table S5. ACMG classification of presumed benign RB1 single nucleotide variants detected in the in-house control cohort
Table S6. ACMG classification of causal RB1 variants detected in our Southern African cohort
Table S7. The eleven recurrent CGA>TGA variants in the RB1 gene
Table S8. RB1 exon 1 polymerase chain reaction set-up

## Sheet: Table S1
Supplementary Table 1: Elimination list of presumed benign RB1 variants curated from the Genome Aggregation Database dataset and an in-house control dataset
cDNA variant	Protein variant	Source*	In-house control cohort frequency
c.1333-61dup		gnomAD	-
c.1127+74C>T		gnomAD	-
c.1049+58G>A		gnomAD	-
c.1499-57del		gnomAD	-
c.1390-17dup		gnomAD	-
c.2106+68_2106+70del		gnomAD	-
c.1499-8A>T		gnomAD	-
c.2212-16T>A		gnomAD	-
c.1499-9C>T		gnomAD	-
c.500+46A>G		gnomAD	-
c.380+10C>G		gnomAD	-
c.1498+73G>A		gnomAD	-
c.540-23dup		gnomAD	-
c.2212-6C>T		gnomAD	-
c.1961-12T>C		gnomAD	-
c.1421+16T>C		gnomAD	-
c.718+26T>C		gnomAD	-
c.2212-5C>T		gnomAD	-
c.920C>T	p.(Thr307Ile)	gnomAD	-
c.862-15C>A		gnomAD	-
c.2106+67dup		gnomAD	-
c.1695+74dup		gnomAD	-
c.1049+58G>C		gnomAD	-
c.1333-74_1333-61A[16]		gnomAD	-
c.1306C>A	p.(Gln436Lys)	gnomAD	-
c.42C>T	p.(Ala14Ala)	gnomAD	-
c.1498+65T>G		gnomAD	-
c.1632A>G	p.(Arg544Arg)	gnomAD	-
c.1770T>C	p.(Cys590Cys)	gnomAD	-
c.1966C>T	p.(Arg656Trp)	gnomAD	-
c.1333-29C>T		gnomAD	-
c.940-21C>A		gnomAD	-
c.862-50A>C		gnomAD	-
c.1389+40G>A		gnomAD	-
c.2490-43A>G		gnomAD	-
c.137+65G>T		gnomAD	-
c.1421+27T>A		gnomAD	-
c.2106+75T>C		gnomAD	-
c.2106+53_2106+55del		gnomAD	-
c.539+43A>G		gnomAD	-
c.411A>T	p.(Glu137Asp)	gnomAD	-
c.1390-17del		gnomAD	-
c.940-35T>C		gnomAD	-
c.929G>A	p.(Gly310Glu)	gnomAD	-
c.862-29T>C		gnomAD	-
c.1216-40C>T		gnomAD	-
c.2325+42T>C		gnomAD	-
c.2106+71T>C		gnomAD	-
c.540-33C>T		gnomAD	-
c.571C>T	p.(Leu191Leu)	gnomAD	-
c.2106+67T>C		gnomAD	-
c.1815-57A>G		gnomAD	-
c.2106+24T>G		gnomAD	-
c.2106+63dup		gnomAD	-
c.1049+75_1049+76del		gnomAD	-
c.1140C>T	p.(Asn380Asn)	gnomAD	-
c.1491A>T	p.(Thr497Thr)	gnomAD	-
c.1498+30T>A		gnomAD	-
c.628G>T	p.(Asp210Tyr)	gnomAD	-
c.718+12A>G		gnomAD	-
c.1332+24G>A		gnomAD	-
c.1499-69A>G		gnomAD	-
c.608-27_608-24del		gnomAD	-
c.*35T>C		gnomAD	-
c.381-58G>A		gnomAD	-
c.1128-75G>T		gnomAD	-
c.1861C>A	p.(Arg621Ser)	gnomAD	-
c.2663+45C>T		gnomAD	-
c.*51C>A		gnomAD	-
c.1421+26A>C		gnomAD	-
c.2106+41_2106+44del		gnomAD	-
c.607+55G>T		gnomAD	-
c.1967G>A	p.(Arg656Gln)	gnomAD	-
c.1888A>G	p.(Thr630Ala)	gnomAD	-
c.2455C>T	p.(Leu819Leu)	gnomAD	-
c.138-37A>G		gnomAD	-
c.367A>G	p.(Asn123Asp)	gnomAD	-
c.1332+31T>C		gnomAD	-
c.1421+26A>T		gnomAD	-
c.2455C>G	p.(Leu819Val)	gnomAD	-
c.2714-11C>T		gnomAD	-
c.240A>T	p.(Lys80Asn)	gnomAD	-
c.1861C>T	p.(Arg621Cys)	gnomAD	-
c.2663+70G>A		gnomAD	-
c.2570G>A	p.(Arg857His)	gnomAD	-
c.1390-36C>A		gnomAD	-
c.1390-17T>A		gnomAD	-
c.1410T>C	p.(Ile470Ile)	gnomAD	-
c.2392C>T	p.(Arg798Trp)	gnomAD	-
c.2489+50T>C		gnomAD	-
c.1128-38C>T		gnomAD	-
c.1216-31C>T		gnomAD	-
c.1390-16A>T		gnomAD	-
c.485T>A	p.(Phe162Tyr)	gnomAD	-
c.2652A>C	p.(Glu884Asp)	gnomAD	-
c.2106+71del		gnomAD	-
c.264+28A>T		gnomAD	-
c.861+27A>C		gnomAD	-
c.59C>T	p.(Pro20Leu)	gnomAD	-
c.113G>A	p.(Gly38Asp)	gnomAD	-
c.1764T>A	p.(Ser588Ser)	gnomAD	-
c.1815-5T>C		gnomAD	-
c.1862G>A	p.(Arg621His)	gnomAD	-
c.2106+76dup		gnomAD	-
c.-48C>T		gnomAD	-
c.539+41dup		gnomAD	-
c.540-3T>C		gnomAD	-
c.940-35T>A		gnomAD	-
c.1333-75C>A		gnomAD	-
c.1389+33C>T		gnomAD	-
c.1573G>A	p.(Ala525Thr)	gnomAD	-
c.1876G>A	p.(Ala626Thr)	gnomAD	-
c.2393G>A	p.(Arg798Gln)	gnomAD	-
c.2663+38T>A		gnomAD	-
c.380+46G>A		gnomAD	-
c.501-39C>T		gnomAD	-
c.1215C>T	p.(Asn405Asn)	gnomAD	-
c.1224A>C	p.(Thr408Thr)	gnomAD	-
c.1332+23C>T		gnomAD	-
c.1389+37C>T		gnomAD	-
c.1421+14T>C		gnomAD	-
c.2003G>A	p.(Arg668His)	gnomAD	-
c.2212-41A>T		gnomAD	-
c.2360G>A	p.(Arg787Gln)	gnomAD	-
c.2489+19G>T		gnomAD	-
c.2520+68A>G		gnomAD	-
c.2713+39A>G		gnomAD	-
c.138-20T>C		gnomAD	-
c.264+20G>A		gnomAD	-
c.381-46A>T		gnomAD	-
c.840A>G	p.(Glu280Glu)	gnomAD	-
c.1464G>A	p.(Ala488Ala)	gnomAD	-
c.1861C>G	p.(Arg621Gly)	gnomAD	-
c.2106+56C>A		gnomAD	-
c.2106+68_2106+70dup		gnomAD	-
c.2106+70_2106+71insCC		gnomAD	-
c.138-28C>T		gnomAD	-
c.540-23T>C		gnomAD	-
c.540-14T>C		gnomAD	-
c.1050-43G>T		gnomAD	-
c.1156A>G	p.(Met386Val)	gnomAD	-
c.1215+12A>G		gnomAD	-
c.1467C>T	p.(Cys489Cys)	gnomAD	-
c.1960+19T>A		gnomAD	-
c.2356C>T	p.(Pro786Ser)	gnomAD	-
c.2463A>G	p.(Thr821Thr)	gnomAD	-
c.36C>T	p.(Thr12Thr)	gnomAD	-
c.173C>T	p.(Thr58Ile)	gnomAD	-
c.265-22G>A		gnomAD	-
c.539C>T	p.(Ser180Leu)	gnomAD	-
c.1215+38T>C		gnomAD	-
c.1389+38G>A		gnomAD	-
c.1498+42A>G		gnomAD	-
c.1596C>T	p.(Ile532Ile)	gnomAD	-
c.1992A>T	p.(Thr664Thr)	gnomAD	-
c.2106+62_2106+63insCC		gnomAD	-
c.2106+63T>C		gnomAD	-
c.265-6_265-4del		gnomAD	-
c.462G>A	p.(Lys154Lys)	gnomAD	-
c.1332+68T>A		gnomAD	-
c.1335A>T	p.(Arg445Arg)	gnomAD	-
c.1463C>T	p.(Ala488Val)	gnomAD	-
c.1498+70C>T		gnomAD	-
c.2212-12G>A		gnomAD	-
c.106G>A	p.(Asp36Asn)	gnomAD	-
c.539+42G>C		gnomAD	-
c.608-4del		gnomAD	-
c.862-20T>C		gnomAD	-
c.941T>A	p.(Val314Asp)	gnomAD	-
c.1127+27A>C		gnomAD	-
c.1216-42C>T		gnomAD	-
c.1814+11T>C		gnomAD	-
c.2106+60C>A		gnomAD	-
c.2212-15A>G		gnomAD	-
c.2490-15A>C		gnomAD	-
c.2664-46C>T		gnomAD	-
c.34_42del	p.(Thr12_Ala14del)	gnomAD	-
c.155C>T	p.(Thr52Ile)	gnomAD	-
c.259G>A	p.(Val87Ile)	gnomAD	-
c.1215+35T>C		gnomAD	-
c.1421+19G>A		gnomAD	-
c.1859C>T	p.(Thr620Met)	gnomAD	-
c.1961-6C>T		gnomAD	-
c.2002C>T	p.(Arg668Cys)	gnomAD	-
c.2106+67del		gnomAD	-
c.2626C>T	p.(Arg876Cys)	gnomAD	-
c.341C>T	p.(Ser114Leu)	gnomAD	-
c.381-33C>T		gnomAD	-
c.446C>T	p.(Ser149Leu)	gnomAD	-
c.501-30G>A		gnomAD	-
c.539+39A>G		gnomAD	-
c.940-46G>A		gnomAD	-
c.1389+44G>A		gnomAD	-
c.1961-43C>T		gnomAD	-
c.2211+15A>G		gnomAD	-
c.2211+53_2211+57del		gnomAD	-
c.2397T>G	p.(Ile799Met)	gnomAD	-
c.-37C>A		gnomAD	-
c.607+12_607+16del		gnomAD	-
c.861+16G>T		gnomAD	-
c.1049+52G>C		gnomAD	-
c.1050-30A>G		gnomAD	-
c.1216-17G>T		gnomAD	-
c.1240A>C	p.(Ser414Arg)	gnomAD	-
c.1333-61del		gnomAD	-
c.1389+34G>A		gnomAD	-
c.1468G>A	p.(Ala490Thr)	gnomAD	-
c.1814+3A>G		gnomAD	-
c.2106+53_2106+56dup		gnomAD	-
c.2106+75del		gnomAD	-
c.2211+44C>T		gnomAD	-
c.2273C>T	p.(Ser758Leu)	gnomAD	-
c.2325+23T>C		gnomAD	-
c.2326-21A>C		gnomAD	-
c.2464C>G	p.(Pro822Ala)	gnomAD	-
c.2489+36G>C		gnomAD	-
c.2518G>A	p.(Gly840Arg)	gnomAD	-
c.2758A>G	p.(Met920Val)	gnomAD	-
c.*43C>T		gnomAD	-
c.69G>C	p.(Pro23Pro)	gnomAD	-
c.69G>A	p.(Pro23Pro)	gnomAD	-
c.137+13A>T		gnomAD	-
c.163C>A	p.(Pro55Thr)	gnomAD	-
c.264+22T>G		gnomAD	-
c.264+72A>C		gnomAD	-
c.342G>A	p.(Ser114Ser)	gnomAD	-
c.354T>A	p.(Thr118Thr)	gnomAD	-
c.608-46G>T		gnomAD	-
c.784C>T	p.(Arg262Trp)	gnomAD	-
c.850A>G	p.(Asn284Asp)	gnomAD	-
c.861+36A>G		gnomAD	-
c.959G>A	p.(Arg320Gln)	gnomAD	-
c.1216-16T>G		gnomAD	-
c.1333-34G>A		gnomAD	-
c.1498+35C>G		gnomAD	-
c.1619G>T	p.(Gly540Val)	gnomAD	-
c.1960+46T>A		gnomAD	-
c.1961-37G>C		gnomAD	-
c.1961-32G>T		gnomAD	-
c.1976A>G	p.(Tyr659Cys)	gnomAD	-
c.2106+8A>G		gnomAD	-
c.2106+63_2106+64insTCCTTC		gnomAD	-
c.2222G>A	p.(Arg741His)	gnomAD	-
c.2489+45A>C		gnomAD	-
c.2490-47G>A		gnomAD	-
c.2521-53C>T		gnomAD	-
c.2521-20A>G		gnomAD	-
c.2559T>C	p.(Cys853Cys)	gnomAD	-
c.2625A>G	p.(Leu875Leu)	gnomAD	-
c.2713+65C>T		gnomAD	-
c.2714-50A>G		gnomAD	-
c.2726C>A	p.(Thr909Lys)	gnomAD	-
c.2754T>C	p.(Asp918Asp)	gnomAD	-
c.16C>T	p.(Pro6Ser)	gnomAD	-
c.17C>T	p.(Pro6Leu)	gnomAD	-
c.138-40A>G		gnomAD	-
c.165T>A	p.(Pro55Pro)	gnomAD	-
c.218G>C	p.(Arg73Thr)	gnomAD	-
c.264+18dup		gnomAD	-
c.264+37del		gnomAD	-
c.264+31T>G		gnomAD	-
c.272A>G	p.(Tyr91Cys)	gnomAD	-
c.381-11T>C		gnomAD	-
c.393C>G	p.(Phe131Leu)	gnomAD	-
c.399C>T	p.(Asn133Asn)	gnomAD	-
c.608-39A>G		gnomAD	-
c.608-7T>G		gnomAD	-
c.685C>T	p.(Leu229Phe)	gnomAD	-
c.731T>C	p.(Ile244Thr)	gnomAD	-
c.861+49G>C		gnomAD	-
c.940-41del		gnomAD	-
c.1067C>T	p.(Thr356Ile)	gnomAD	-
c.1073G>A	p.(Arg358Gln)	gnomAD	-
c.1083C>A	p.(Asn361Lys)	gnomAD	-
c.1128-43C>T		gnomAD	-
c.1216-4A>G		gnomAD	-
c.1332+14A>G		gnomAD	-
c.1332+15T>C		gnomAD	-
c.1681C>T	p.(Leu561Phe)	gnomAD	-
c.1696-14C>T		gnomAD	-
c.1736G>A	p.(Arg579Gln)	gnomAD	-
c.1815-12A>G		gnomAD	-
c.1960+27A>G		gnomAD	-
c.1960+56C>G		gnomAD	-
c.1981C>T	p.(Arg661Trp)	gnomAD	-
c.1989T>C	p.(Asn663Asn)	gnomAD	-
c.2004C>T	p.(Arg668Arg)	gnomAD	-
c.2106+22C>T		gnomAD	-
c.2106+43T>G		gnomAD	-
c.2106+71_2106+72insTCCTTC		gnomAD	-
c.2221C>T	p.(Arg741Cys)	gnomAD	-
c.2274G>A	p.(Ser758Ser)	gnomAD	-
c.2286G>A	p.(Gln762Gln)	gnomAD	-
c.2380A>G	p.(Ser794Gly)	gnomAD	-
c.2394G>T	p.(Arg798Arg)	gnomAD	-
c.2406G>A	p.(Gly802Gly)	gnomAD	-
c.2461A>G	p.(Thr821Ala)	gnomAD	-
c.2491A>G	p.(Ile831Val)	gnomAD	-
c.2521-9A>C		gnomAD	-
c.2714-7T>C		gnomAD	-
c.*36C>G		gnomAD	-
c.-69G>C		gnomAD	-
c.-26G>C		gnomAD	-
c.138-29C>T		gnomAD	-
c.180A>G	p.(Leu60Leu)	gnomAD	-
c.215A>G	p.(Glu72Gly)	gnomAD	-
c.240A>G	p.(Lys80Lys)	gnomAD	-
c.264+39T>G		gnomAD	-
c.265-37T>C		gnomAD	-
c.269G>T	p.(Gly90Val)	gnomAD	-
c.273T>C	p.(Tyr91Tyr)	gnomAD	-
c.333T>C	p.(Asp111Asp)	gnomAD	-
c.345C>T	p.(Phe115Phe)	gnomAD	-
c.381-47A>C		gnomAD	-
c.506G>A	p.(Cys169Tyr)	gnomAD	-
c.539+40A>G		gnomAD	-
c.607+12A>G		gnomAD	-
c.607+29A>G		gnomAD	-
c.607+40G>A		gnomAD	-
c.608-49A>G		gnomAD	-
c.608-31C>T		gnomAD	-
c.608-16T>A		gnomAD	-
c.608-12T>C		gnomAD	-
c.613G>A	p.(Val205Ile)	gnomAD	-
c.643T>C	p.(Ser215Pro)	gnomAD	-
c.718+51T>C		gnomAD	-
c.719-8T>C		gnomAD	-
c.730A>G	p.(Ile244Val)	gnomAD	-
c.761G>A	p.(Arg254Lys)	gnomAD	-
c.767G>C	p.(Gly256Ala)	gnomAD	-
c.782C>T	p.(Ala261Val)	gnomAD	-
c.861+54T>C		gnomAD	-
c.939+13G>A		gnomAD	-
c.939+54G>A		gnomAD	-
c.958C>G	p.(Arg320Gly)	gnomAD	-
c.963C>T	p.(Tyr321Tyr)	gnomAD	-
c.965A>G	p.(Glu322Gly)	gnomAD	-
c.1127+29T>G		gnomAD	-
c.1128-5del		gnomAD	-
c.1128-6C>T		gnomAD	-
c.1128G>C	p.(Arg376Ser)	gnomAD	-
c.1163T>G	p.(Ile388Ser)	gnomAD	-
c.1206C>T	p.(Ser402Ser)	gnomAD	-
c.1215+3A>G		gnomAD	-
c.1215+10A>G		gnomAD	-
c.1216-32T>G		gnomAD	-
c.1216-30G>A		gnomAD	-
c.1351C>T	p.(Arg451Cys)	gnomAD	-
c.1389+39C>T		gnomAD	-
c.1421+39del		gnomAD	-
c.1479T>C	p.(Val493Val)	gnomAD	-
c.1498+32G>A		gnomAD	-
c.1499-31A>T		gnomAD	-
c.1695+70T>C		gnomAD	-
c.1696-72A>G		gnomAD	-
c.1815-33T>G		gnomAD	-
c.1887G>C	p.(Glu629Asp)	gnomAD	-
c.1898C>T	p.(Thr633Ile)	gnomAD	-
c.1960+29G>A		gnomAD	-
c.1960+50T>G		gnomAD	-
c.1961-6C>A		gnomAD	-
c.1992A>G	p.(Thr664Thr)	gnomAD	-
c.2089G>C	p.(Asp697His)	gnomAD	-
c.2091C>G	p.(Asp697Glu)	gnomAD	-
c.2106+63_2106+64insTCCTTCCTTC		gnomAD	-
c.2106+71_2106+72insTCCTTCCTTC		gnomAD	-
c.2211+7A>G		gnomAD	-
c.2212-33T>C		gnomAD	-
c.2325+17C>T		gnomAD	-
c.2344A>G	p.(Ile782Val)	gnomAD	-
c.2349T>A	p.(Pro783Pro)	gnomAD	-
c.2370C>T	p.(Tyr790Tyr)	gnomAD	-
c.2520+46A>G		gnomAD	-
c.2521-40G>A		gnomAD	-
c.2521-18G>T		gnomAD	-
c.2521-7T>A		gnomAD	-
c.2634T>C	p.(Asp878Asp)	gnomAD	-
c.2653G>A	p.(Ala885Thr)	gnomAD	-
c.2663+8C>G		gnomAD	-
c.2664-9A>C		gnomAD	-
c.2713+17C>A		gnomAD	-
c.2714-51A>G		gnomAD	-
c.2714-42A>G		gnomAD	-
c.2759T>C	p.(Met920Thr)	gnomAD	-
c.2774A>G	p.(Lys925Arg)	gnomAD	-
c.-47C>T		gnomAD	-
c.-45C>G		gnomAD	-
c.-19C>T		gnomAD	-
c.-14C>T		gnomAD	-
c.-11G>A		gnomAD	-
c.-1C>T		gnomAD	-
c.34_36dup	p.(Thr12dup)	gnomAD	-
c.60C>T	p.(Pro20Pro)	gnomAD	-
c.109A>G	p.(Ser37Gly)	gnomAD	-
c.137+45C>T		gnomAD	-
c.137+60_137+89del		gnomAD	-
c.138-73T>C		gnomAD	-
c.138-58A>C		gnomAD	-
c.138-39T>G		gnomAD	-
c.138-4G>A		gnomAD	-
c.144G>A	p.(Glu48Glu)	gnomAD	-
c.148G>C	p.(Glu50Gln)	gnomAD	-
c.175G>C	p.(Ala59Pro)	gnomAD	-
c.177A>T	p.(Ala59Ala)	gnomAD	-
c.264+38C>T		gnomAD	-
c.264+47A>G		gnomAD	-
c.352A>T	p.(Thr118Ser)	gnomAD	-
c.370A>G	p.(Ile124Val)	gnomAD	-
c.381-50A>G		gnomAD	-
c.381-38G>T		gnomAD	-
c.381-26A>G		gnomAD	-
c.501-51A>G		gnomAD	-
c.501-22G>T		gnomAD	-
c.501-19A>G		gnomAD	-
c.501-3C>T		gnomAD	-
c.504A>G	p.(Thr168Thr)	gnomAD	-
c.539+12A>G		gnomAD	-
c.540-30T>G		gnomAD	-
c.540-28T>G		gnomAD	-
c.549T>C	p.(Thr183Thr)	gnomAD	-
c.560C>T	p.(Ser187Phe)	gnomAD	-
c.597A>G	p.(Leu199Leu)	gnomAD	-
c.607+4A>G		gnomAD	-
c.607+47T>C		gnomAD	-
c.608-72T>C		gnomAD	-
c.608-31C>G		gnomAD	-
c.608-30T>A		gnomAD	-
c.608-13A>T		gnomAD	-
c.608-11T>C		gnomAD	-
c.608-9T>G		gnomAD	-
c.666C>A	p.(Val222Val)	gnomAD	-
c.683A>G	p.(Lys228Arg)	gnomAD	-
c.719-34A>G		gnomAD	-
c.719-14T>C		gnomAD	-
c.764G>C	p.(Arg255Pro)	gnomAD	-
c.783A>G	p.(Ala261Ala)	gnomAD	-
c.861+6T>C		gnomAD	-
c.861+10C>G		gnomAD	-
c.861+47A>G		gnomAD	-
c.862-30A>G		gnomAD	-
c.862-8T>C		gnomAD	-
c.897T>A	p.(Phe299Leu)	gnomAD	-
c.939+25A>G		gnomAD	-
c.968A>G	p.(Glu323Gly)	gnomAD	-
c.1049+57A>G		gnomAD	-
c.1050-44T>C		gnomAD	-
c.1050-29T>C		gnomAD	-
c.1050-24A>G		gnomAD	-
c.1050-22G>T		gnomAD	-
c.1050-11T>C		gnomAD	-
c.1095G>C	p.(Glu365Asp)	gnomAD	-
c.1127+18T>C		gnomAD	-
c.1128-46T>C		gnomAD	-
c.1128-40T>C		gnomAD	-
c.1128-37A>G		gnomAD	-
c.1128-27A>G		gnomAD	-
c.1128-17A>G		gnomAD	-
c.1128-11A>G		gnomAD	-
c.1139A>G	p.(Asn380Ser)	gnomAD	-
c.1163_1168dup	p.(Ile388_Leu389dup)	gnomAD	-
c.1164T>C	p.(Ile388Ile)	gnomAD	-
c.1180G>A	p.(Asp394Asn)	gnomAD	-
c.1198C>G	p.(Leu400Val)	gnomAD	-
c.1215+30T>A		gnomAD	-
c.1216-46A>G		gnomAD	-
c.1216-41A>T		gnomAD	-
c.1216-41A>G		gnomAD	-
c.1216-34C>T		gnomAD	-
c.1224A>G	p.(Thr408Thr)	gnomAD	-
c.1243A>C	p.(Ile415Leu)	gnomAD	-
c.1280A>C	p.(Lys427Thr)	gnomAD	-
c.1318G>A	p.(Glu440Lys)	gnomAD	-
c.1325G>C	p.(Gly442Ala)	gnomAD	-
c.1332+11T>A		gnomAD	-
c.1332+55G>T		gnomAD	-
c.1333-30G>A		gnomAD	-
c.1333-24A>T		gnomAD	-
c.1333-16T>C		gnomAD	-
c.1333-9dup		gnomAD	-
c.1378A>G	p.(Met460Val)	gnomAD	-
c.1389+18T>C		gnomAD	-
c.1389+19A>T		gnomAD	-
c.1389+35G>C		gnomAD	-
c.1389+36G>A		gnomAD	-
c.1390-32T>A		gnomAD	-
c.1390-31T>A		gnomAD	-
c.1390-18_1390-17del		gnomAD	-
c.1410T>G	p.(Ile470Met)	gnomAD	-
c.1421+13C>A		gnomAD	-
c.1449T>C	p.(His483His)	gnomAD	-
c.1494T>C	p.(Tyr498Tyr)	gnomAD	-
c.1499-19T>A		gnomAD	-
c.1499-10T>C		gnomAD	-
c.1499-2A>T		gnomAD	-
c.1542C>T	p.(Phe514Phe)	gnomAD	-
c.1667G>A	p.(Arg556Gln)	gnomAD	-
c.1695+17T>A		gnomAD	-
c.1695+31_1695+34del		gnomAD	-
c.1696-60T>G		gnomAD	-
c.1696-43T>A		gnomAD	-
c.1696-13A>G		gnomAD	-
c.1696-7C>T		gnomAD	-
c.1755C>T	p.(His585His)	gnomAD	-
c.1814+51dup		gnomAD	-
c.1815-35C>G		gnomAD	-
c.1832G>A	p.(Arg611Lys)	gnomAD	-
c.1863T>A	p.(Arg621Arg)	gnomAD	-
c.1960+27A>C		gnomAD	-
c.1961-43C>G		gnomAD	-
c.2038A>G	p.(Ile680Val)	gnomAD	-
c.2058C>T	p.(His686His)	gnomAD	-
c.2078A>G	p.(Glu693Gly)	gnomAD	-
c.2106+44T>G		gnomAD	-
c.2106+45G>A		gnomAD	-
c.2106+63_2106+64insTC		gnomAD	-
c.2106+64del		gnomAD	-
c.2106+71_2106+72insTCCTTCCTTCCTTC		gnomAD	-
c.2107-41T>C		gnomAD	-
c.2107-36A>C		gnomAD	-
c.2107-18C>T		gnomAD	-
c.2107-15C>A		gnomAD	-
c.2107-14A>G		gnomAD	-
c.2169C>A	p.(Ile723Ile)	gnomAD	-
c.2211+17A>G		gnomAD	-
c.2211+33A>G		gnomAD	-
c.2211+38C>T		gnomAD	-
c.2211+48A>G		gnomAD	-
c.2212-62T>G		gnomAD	-
c.2212-34T>C		gnomAD	-
c.2212-32T>C		gnomAD	-
c.2212-31T>C		gnomAD	-
c.2272T>G	p.(Ser758Ala)	gnomAD	-
c.2289A>T	p.(Arg763Ser)	gnomAD	-
c.2290C>G	p.(Leu764Val)	gnomAD	-
c.2318C>T	p.(Ser773Phe)	gnomAD	-
c.2325+13T>C		gnomAD	-
c.2325+22_2325+25del		gnomAD	-
c.2325+46T>C		gnomAD	-
c.2449G>C	p.(Glu817Gln)	gnomAD	-
c.2489+7G>A		gnomAD	-
c.2499A>G	p.(Val833Val)	gnomAD	-
c.2507G>A	p.(Gly836Asp)	gnomAD	-
c.2517C>T	p.(Phe839Phe)	gnomAD	-
c.2520+14T>G		gnomAD	-
c.2520+37A>C		gnomAD	-
c.2520+45T>C		gnomAD	-
c.2569C>G	p.(Arg857Gly)	gnomAD	-
c.2602C>A	p.(Pro868Thr)	gnomAD	-
c.2607T>G	p.(Pro869Pro)	gnomAD	-
c.2614C>T	p.(Leu872Leu)	gnomAD	-
c.2620A>C	p.(Lys874Gln)	gnomAD	-
c.2656G>A	p.(Asp886Asn)	gnomAD	-
c.2663+10A>G		gnomAD	-
c.2663+30A>G		gnomAD	-
c.2663+50G>A		gnomAD	-
c.2664-30T>C		gnomAD	-
c.2694G>T	p.(Gln898His)	gnomAD	-
c.2705C>A	p.(Ala902Glu)	gnomAD	-
c.2713+21G>T		gnomAD	-
c.2713+36_2713+39del		gnomAD	-
c.2713+55G>T		gnomAD	-
c.2713+72T>A		gnomAD	-
c.2714-40T>C		gnomAD	-
c.2714-38C>T		gnomAD	-
c.2714-18T>C		gnomAD	-
c.2714-12T>A		gnomAD	-
c.2775G>A	p.(Lys925Lys)	gnomAD	-
c.*14T>C		gnomAD	-
c.*24C>T		gnomAD	-
c.*49C>A		gnomAD	-
c.*51C>G		gnomAD	-
c.-44G>A		gnomAD	-
c.-42C>T		gnomAD	-
c.-41G>A		gnomAD	-
c.-41G>T		gnomAD	-
c.-33A>G		gnomAD	-
c.-31A>C		gnomAD	-
c.-15C>G		gnomAD	-
c.-11G>C		gnomAD	-
c.-10G>A		gnomAD	-
c.14C>T	p.(Thr5Ile)	gnomAD	-
c.14C>A	p.(Thr5Asn)	gnomAD	-
c.27_44del	p.(Thr12_Ala17del)	gnomAD	-
c.34A>T	p.(Thr12Ser)	gnomAD	-
c.45_50dup	p.(Ala17_Ala18dup)	gnomAD	-
c.66_68del	p.(Pro29del)	gnomAD	-
c.78_80dup	p.(Pro29dup)	gnomAD	-
c.71C>T	p.(Pro24Leu)	gnomAD	-
c.73C>T	p.(Pro25Ser)	gnomAD	-
c.77C>T	p.(Pro26Leu)	gnomAD	-
c.80C>G	p.(Pro27Arg)	gnomAD	-
c.83C>G	p.(Pro28Arg)	gnomAD	-
c.86C>T	p.(Pro29Leu)	gnomAD	-
c.89A>C	p.(Glu30Ala)	gnomAD	-
c.98C>G	p.(Pro33Arg)	gnomAD	-
c.137+15C>T		gnomAD	-
c.137+15C>A		gnomAD	-
c.137+17G>A		gnomAD	-
c.137+20G>A		gnomAD	-
c.137+24C>T		gnomAD	-
c.137+29del		gnomAD	-
c.137+32G>C		gnomAD	-
c.137+45C>A		gnomAD	-
c.137+59G>A		gnomAD	-
c.138-51C>A		gnomAD	-
c.138-50A>G		gnomAD	-
c.138-46T>C		gnomAD	-
c.138-44A>G		gnomAD	-
c.138-30G>A		gnomAD	-
c.138-17T>C		gnomAD	-
c.138-14T>G		gnomAD	-
c.145T>A	p.(Phe49Ile)	gnomAD	-
c.150A>T	p.(Glu50Asp)	gnomAD	-
c.159A>G	p.(Glu53Glu)	gnomAD	-
c.205C>G	p.(His69Asp)	gnomAD	-
c.207T>C	p.(His69His)	gnomAD	-
c.214G>A	p.(Glu72Lys)	gnomAD	-
c.221C>G	p.(Ala74Gly)	gnomAD	-
c.231T>A	p.(Thr77Thr)	gnomAD	-
c.238A>C	p.(Lys80Gln)	gnomAD	-
c.245C>T	p.(Ser82Leu)	gnomAD	-
c.258A>G	p.(Gly86Gly)	gnomAD	-
c.264+19C>T		gnomAD	-
c.264+20G>C		gnomAD	-
c.264+32T>G		gnomAD	-
c.264+42T>C		gnomAD	-
c.264+54_264+59del		gnomAD	-
c.265-58T>C		gnomAD	-
c.265-29A>G		gnomAD	-
c.265-18T>G		gnomAD	-
c.265-15A>G		gnomAD	-
c.265-13T>A		gnomAD	-
c.265-6T>C		gnomAD	-
c.266G>A	p.(Gly89Glu)	gnomAD	-
c.285A>G	p.(Lys95Lys)	gnomAD	-
c.291A>G	p.(Glu97Glu)	gnomAD	-
c.295T>C	p.(Trp99Arg)	gnomAD	-
c.299G>T	p.(Gly100Val)	gnomAD	-
c.299G>C	p.(Gly100Ala)	gnomAD	-
c.315T>C	p.(Ile105Ile)	gnomAD	-
c.334G>A	p.(Glu112Lys)	gnomAD	-
c.336G>A	p.(Glu112Glu)	gnomAD	-
c.356A>C	p.(Glu119Ala)	gnomAD	-
c.363G>A	p.(Gln121Gln)	gnomAD	-
c.364A>C	p.(Lys122Gln)	gnomAD	-
c.371T>C	p.(Ile124Thr)	gnomAD	-
c.380+6G>A		gnomAD	-
c.380+11T>C		gnomAD	-
c.380+20T>C		gnomAD	-
c.380+28T>C		gnomAD	-
c.380+32C>A		gnomAD	-
c.380+35T>A		gnomAD	-
c.380+45C>G		gnomAD	-
c.381-59C>T		gnomAD	-
c.381-45T>A		gnomAD	-
c.381-25del		gnomAD	-
c.381-18C>A		gnomAD	-
c.381T>C	p.(Ser127Ser)	gnomAD	-
c.395T>A	p.(Phe132Tyr)	gnomAD	-
c.396T>C	p.(Phe132Phe)	gnomAD	-
c.402A>G	p.(Leu134Leu)	gnomAD	-
c.421A>G	p.(Ser141Gly)	gnomAD	-
c.424A>G	p.(Thr142Ala)	gnomAD	-
c.442A>G	p.(Met148Val)	gnomAD	-
c.449G>C	p.(Arg150Thr)	gnomAD	-
c.464A>G	p.(Tyr155Cys)	gnomAD	-
c.466G>T	p.(Asp156Tyr)	gnomAD	-
c.474G>C	p.(Leu158Phe)	gnomAD	-
c.474G>A	p.(Leu158Leu)	gnomAD	-
c.480A>C	p.(Ala160Ala)	gnomAD	-
c.480A>G	p.(Ala160Ala)	gnomAD	-
c.500+6_500+10del		gnomAD	-
c.500+27C>T		gnomAD	-
c.500+39T>C		gnomAD	-
c.500+45C>T		gnomAD	-
c.500+47T>G		gnomAD	-
c.500+49G>T		gnomAD	-
c.501-54A>G		gnomAD	-
c.501-40A>G		gnomAD	-
c.501-39C>G		gnomAD	-
c.501-38G>C		gnomAD	-
c.501-31T>C		gnomAD	-
c.501-17_501-15del		gnomAD	-
c.501-4T>C		gnomAD	-
c.504A>T	p.(Thr168Thr)	gnomAD	-
c.510A>G	p.(Glu170Glu)	gnomAD	-
c.516A>G	p.(Ile172Met)	gnomAD	-
c.522G>C	p.(Leu174Phe)	gnomAD	-
c.527A>T	p.(Gln176Leu)	gnomAD	-
c.529C>T	p.(Pro177Ser)	gnomAD	-
c.539+6T>A		gnomAD	-
c.539+11C>T		gnomAD	-
c.539+13C>T		gnomAD	-
c.539+17A>G		gnomAD	-
c.539+18T>C		gnomAD	-
c.539+32dup		gnomAD	-
c.539+31T>C		gnomAD	-
c.539+36A>G		gnomAD	-
c.539+42G>T		gnomAD	-
c.539+76_539+79del		gnomAD	-
c.540-50T>G		gnomAD	-
c.540-48A>G		gnomAD	-
c.540-46T>A		gnomAD	-
c.540-44A>G		gnomAD	-
c.540-41C>T		gnomAD	-
c.540-40A>G		gnomAD	-
c.540-26_540-16del		gnomAD	-
c.540-28T>C		gnomAD	-
c.540-23T>G		gnomAD	-
c.540-17_540-14del		gnomAD	-
c.540-11T>G		gnomAD	-
c.540-9G>C		gnomAD	-
c.541A>T	p.(Ile181Leu)	gnomAD	-
c.552A>C	p.(Glu184Asp)	gnomAD	-
c.562G>A	p.(Ala188Thr)	gnomAD	-
c.570G>A	p.(Val190Val)	gnomAD	-
c.580T>A	p.(Ser194Thr)	gnomAD	-
c.600A>C	p.(Leu200Phe)	gnomAD	-
c.607+13T>A		gnomAD	-
c.607+27T>C		gnomAD	-
c.607+35C>G		gnomAD	-
c.608-65C>T		gnomAD	-
c.608-58C>G		gnomAD	-
c.608-50C>G		gnomAD	-
c.608-35_608-34del		gnomAD	-
c.608-17G>A		gnomAD	-
c.610G>A	p.(Glu204Lys)	gnomAD	-
c.611A>T	p.(Glu204Val)	gnomAD	-
c.644C>T	p.(Ser215Leu)	gnomAD	-
c.660A>G	p.(Leu220Leu)	gnomAD	-
c.663T>C	p.(Cys221Cys)	gnomAD	-
c.681T>C	p.(Ile227Ile)	gnomAD	-
c.694C>T	p.(Pro232Ser)	gnomAD	-
c.697A>G	p.(Met233Val)	gnomAD	-
c.700T>G	p.(Leu234Val)	gnomAD	-
c.702G>A	p.(Leu234Leu)	gnomAD	-
c.708A>T	p.(Lys236Asn)	gnomAD	-
c.712C>G	p.(Pro238Ala)	gnomAD	-
c.717T>C	p.(Tyr239Tyr)	gnomAD	-
c.718+12A>C		gnomAD	-
c.718+19C>G		gnomAD	-
c.718+55_718+56insGCA		gnomAD	-
c.718+58_718+59insTTG		gnomAD	-
c.719-45A>T		gnomAD	-
c.719-45A>C		gnomAD	-
c.719-38A>T		gnomAD	-
c.719-36G>A		gnomAD	-
c.719-34A>T		gnomAD	-
c.719-28G>A		gnomAD	-
c.719-21T>C		gnomAD	-
c.719-12C>T		gnomAD	-
c.732A>G	p.(Ile244Met)	gnomAD	-
c.735C>T	p.(Pro245Pro)	gnomAD	-
c.739A>G	p.(Asn247Asp)	gnomAD	-
c.744T>C	p.(Gly248Gly)	gnomAD	-
c.748C>T	p.(Pro250Ser)	gnomAD	-
c.752G>A	p.(Arg251Gln)	gnomAD	-
c.767G>A	p.(Gly256Asp)	gnomAD	-
c.770A>G	p.(Gln257Arg)	gnomAD	-
c.775A>G	p.(Arg259Gly)	gnomAD	-
c.779G>C	p.(Ser260Thr)	gnomAD	-
c.785G>A	p.(Arg262Gln)	gnomAD	-
c.795A>C	p.(Lys265Asn)	gnomAD	-
c.798A>G	p.(Gln266Gln)	gnomAD	-
c.807T>G	p.(Asn269Lys)	gnomAD	-
c.812C>T	p.(Thr271Ile)	gnomAD	-
c.835A>G	p.(Lys279Glu)	gnomAD	-
c.854T>C	p.(Ile285Thr)	gnomAD	-
c.855A>G	p.(Ile285Met)	gnomAD	-
c.861+5T>G		gnomAD	-
c.861+21C>A		gnomAD	-
c.861+37G>A		gnomAD	-
c.861+47A>C		gnomAD	-
c.861+64C>T		gnomAD	-
c.861+68_861+74del		gnomAD	-
c.862-72A>G		gnomAD	-
c.862-66C>G		gnomAD	-
c.862-37A>C		gnomAD	-
c.862-27A>C		gnomAD	-
c.862-22G>A		gnomAD	-
c.864G>A	p.(Val288Val)	gnomAD	-
c.898A>C	p.(Met300Leu)	gnomAD	-
c.925A>G	p.(Asn309Asp)	gnomAD	-
c.939+41G>T		gnomAD	-
c.940-70_940-45del		gnomAD	-
c.940-62_940-61del		gnomAD	-
c.940-48A>G		gnomAD	-
c.940-37T>C		gnomAD	-
c.940-30G>A		gnomAD	-
c.940-9del		gnomAD	-
c.940-8del		gnomAD	-
c.940-5T>C		gnomAD	-
c.941T>C	p.(Val314Ala)	gnomAD	-
c.948T>C	p.(Asn316Asn)	gnomAD	-
c.952T>C	p.(Ser318Pro)	gnomAD	-
c.964G>A	p.(Glu322Lys)	gnomAD	-
c.966A>G	p.(Glu322Glu)	gnomAD	-
c.988G>A	p.(Asp330Asn)	gnomAD	-
c.995A>G	p.(Asp332Gly)	gnomAD	-
c.999A>C	p.(Ala333Ala)	gnomAD	-
c.1015C>A	p.(His339Asn)	gnomAD	-
c.1032G>A	p.(Gln344Gln)	gnomAD	-
c.1041T>A	p.(Ser347Ser)	gnomAD	-
c.1042A>G	p.(Ile348Val)	gnomAD	-
c.1043T>C	p.(Ile348Thr)	gnomAD	-
c.1049G>T	p.(Ser350Ile)	gnomAD	-
c.1049+7C>T		gnomAD	-
c.1049+8A>G		gnomAD	-
c.1049+21G>T		gnomAD	-
c.1049+39A>G		gnomAD	-
c.1049+50C>A		gnomAD	-
c.1049+59G>A		gnomAD	-
c.1050-40A>C		gnomAD	-
c.1050-35_1050-34insTTTTT		gnomAD	-
c.1050-26G>A		gnomAD	-
c.1050-15C>T		gnomAD	-
c.1050-4T>G		gnomAD	-
c.1069C>T	p.(Pro357Ser)	gnomAD	-
c.1080T>A	p.(Ser360Arg)	gnomAD	-
c.1089_1091del	p.(Asp363del)	gnomAD	-
c.1085T>C	p.(Leu362Pro)	gnomAD	-
c.1086T>A	p.(Leu362Leu)	gnomAD	-
c.1086T>G	p.(Leu362Leu)	gnomAD	-
c.1093G>C	p.(Glu365Gln)	gnomAD	-
c.1122A>G	p.(Pro374Pro)	gnomAD	-
c.1127+13C>T		gnomAD	-
c.1127+15A>G		gnomAD	-
c.1127+17T>C		gnomAD	-
c.1127+20T>C		gnomAD	-
c.1127+31T>A		gnomAD	-
c.1127+48G>A		gnomAD	-
c.1128-51T>C		gnomAD	-
c.1128-49T>A		gnomAD	-
c.1128-38C>A		gnomAD	-
c.1128-36T>C		gnomAD	-
c.1131T>C	p.(Thr377Thr)	gnomAD	-
c.1159A>T	p.(Met387Leu)	gnomAD	-
c.1160T>C	p.(Met387Thr)	gnomAD	-
c.1174G>A	p.(Ala392Thr)	gnomAD	-
c.1177A>C	p.(Ser393Arg)	gnomAD	-
c.1198C>T	p.(Leu400Leu)	gnomAD	-
c.1204T>C	p.(Ser402Pro)	gnomAD	-
c.1215+17A>G		gnomAD	-
c.1215+32A>C		gnomAD	-
c.1215+74_1215+75del		gnomAD	-
c.1216-47G>A		gnomAD	-
c.1216-42C>G		gnomAD	-
c.1216-36A>G		gnomAD	-
c.1216-26T>C		gnomAD	-
c.1216-7C>T		gnomAD	-
c.1223C>T	p.(Thr408Ile)	gnomAD	-
c.1233A>G	p.(Pro411Pro)	gnomAD	-
c.1238A>C	p.(Glu413Ala)	gnomAD	-
c.1242T>C	p.(Ser414Ser)	gnomAD	-
c.1246C>A	p.(Leu416Met)	gnomAD	-
c.1247T>C	p.(Leu416Pro)	gnomAD	-
c.1251A>G	p.(Lys417Lys)	gnomAD	-
c.1268G>A	p.(Gly423Glu)	gnomAD	-
c.1271A>G	p.(Tyr424Cys)	gnomAD	-
c.1293T>A	p.(Ala431Ala)	gnomAD	-
c.1308G>A	p.(Gln436Gln)	gnomAD	-
c.1309G>A	p.(Gly437Ser)	gnomAD	-
c.1311T>C	p.(Gly437Gly)	gnomAD	-
c.1332+15T>A		gnomAD	-
c.1332+16T>C		gnomAD	-
c.1332+21T>C		gnomAD	-
c.1332+32A>G		gnomAD	-
c.1332+47T>C		gnomAD	-
c.1332+52G>A		gnomAD	-
c.1332+69C>T		gnomAD	-
c.1332+70G>A		gnomAD	-
c.1333-62_1333-61del		gnomAD	-
c.1333-63_1333-61dup		gnomAD	-
c.1333-36T>C		gnomAD	-
c.1333-30G>C		gnomAD	-
c.1333-26T>A		gnomAD	-
c.1333-18_1333-17del		gnomAD	-
c.1333-3T>C		gnomAD	-
c.1352G>A	p.(Arg451His)	gnomAD	-
c.1353C>T	p.(Arg451Arg)	gnomAD	-
c.1356G>A	p.(Leu452Leu)	gnomAD	-
c.1364G>A	p.(Arg455Gln)	gnomAD	-
c.1365A>G	p.(Arg455Arg)	gnomAD	-
c.1372G>A	p.(Glu458Lys)	gnomAD	-
c.1389A>G	p.(Ser463Ser)	gnomAD	-
c.1389+16T>C		gnomAD	-
c.1389+25del		gnomAD	-
c.1389+22A>G		gnomAD	-
c.1389+28dup		gnomAD	-
c.1389+49C>T		gnomAD	-
c.1390-65A>G		gnomAD	-
c.1390-47T>G		gnomAD	-
c.1390-27T>G		gnomAD	-
c.1390-10T>C		gnomAD	-
c.1394A>C	p.(Glu465Ala)	gnomAD	-
c.1399C>A	p.(Arg467Arg)	gnomAD	-
c.1408A>C	p.(Ile470Leu)	gnomAD	-
c.1421+6T>C		gnomAD	-
c.1421+12A>C		gnomAD	-
c.1421+24A>G		gnomAD	-
c.1422-36A>C		gnomAD	-
c.1422-36A>G		gnomAD	-
c.1422-18T>G		gnomAD	-
c.1422-12T>G		gnomAD	-
c.1422-6C>G		gnomAD	-
c.1422-4T>G		gnomAD	-
c.1454C>G	p.(Ser485Cys)	gnomAD	-
c.1459T>C	p.(Leu487Leu)	gnomAD	-
c.1464G>T	p.(Ala488Ala)	gnomAD	-
c.1464G>C	p.(Ala488Ala)	gnomAD	-
c.1470T>G	p.(Ala490Ala)	gnomAD	-
c.1480G>T	p.(Val494Leu)	gnomAD	-
c.1483A>T	p.(Met495Leu)	gnomAD	-
c.1487C>G	p.(Ala496Gly)	gnomAD	-
c.1489A>G	p.(Thr497Ala)	gnomAD	-
c.1496G>A	p.(Ser499Asn)	gnomAD	-
c.1498+16A>G		gnomAD	-
c.1498+41A>G		gnomAD	-
c.1498+61T>C		gnomAD	-
c.1499-74T>C		gnomAD	-
c.1499-55A>T		gnomAD	-
c.1499-47C>T		gnomAD	-
c.1499-38A>G		gnomAD	-
c.1499-9C>A		gnomAD	-
c.1499-6T>A		gnomAD	-
c.1499-1G>T		gnomAD	-
c.1505C>T	p.(Thr502Ile)	gnomAD	-
c.1518T>C	p.(Leu506Leu)	gnomAD	-
c.1535T>C	p.(Leu512Ser)	gnomAD	-
c.1539T>A	p.(Ser513Ser)	gnomAD	-
c.1539T>C	p.(Ser513Ser)	gnomAD	-
c.1545A>G	p.(Pro515Pro)	gnomAD	-
c.1556A>T	p.(Asn519Ile)	gnomAD	-
c.1581T>A	p.(Asp527Glu)	gnomAD	-
c.1632A>T	p.(Arg544Ser)	gnomAD	-
c.1648T>C	p.(Leu550Leu)	gnomAD	-
c.1650A>C	p.(Leu550Phe)	gnomAD	-
c.1655G>A	p.(Arg552Gln)	gnomAD	-
c.1663C>T	p.(His555Tyr)	gnomAD	-
c.1695+4A>C		gnomAD	-
c.1695+8G>A		gnomAD	-
c.1695+17T>C		gnomAD	-
c.1695+22G>T		gnomAD	-
c.1695+30T>C		gnomAD	-
c.1695+34T>C		gnomAD	-
c.1696-3T>C		gnomAD	-
c.1698T>G	p.(Asp566Glu)	gnomAD	-
c.1718T>C	p.(Ile573Thr)	gnomAD	-
c.1722A>G	p.(Lys574Lys)	gnomAD	-
c.1726T>C	p.(Ser576Pro)	gnomAD	-
c.1732G>T	p.(Asp578Tyr)	gnomAD	-
c.1742G>A	p.(Gly581Glu)	gnomAD	-
c.1745C>G	p.(Pro582Arg)	gnomAD	-
c.1747A>G	p.(Thr583Ala)	gnomAD	-
c.1750G>T	p.(Asp584Tyr)	gnomAD	-
c.1753C>T	p.(His585Tyr)	gnomAD	-
c.1766C>T	p.(Ala589Val)	gnomAD	-
c.1766C>G	p.(Ala589Gly)	gnomAD	-
c.1771C>G	p.(Pro591Ala)	gnomAD	-
c.1772C>T	p.(Pro591Leu)	gnomAD	-
c.1784C>T	p.(Pro595Leu)	gnomAD	-
c.1785T>C	p.(Pro595Pro)	gnomAD	-
c.1814+14_1814+15del		gnomAD	-
c.1814+12A>G		gnomAD	-
c.1814+13T>C		gnomAD	-
c.1814+26C>T		gnomAD	-
c.1814+27C>G		gnomAD	-
c.1814+31C>A		gnomAD	-
c.1814+36T>C		gnomAD	-
c.1814+38C>T		gnomAD	-
c.1814+40A>G		gnomAD	-
c.1814+64T>C		gnomAD	-
c.1814+72T>G		gnomAD	-
c.1815-42T>G		gnomAD	-
c.1815-23A>C		gnomAD	-
c.1815-13T>C		gnomAD	-
c.1815-8A>C		gnomAD	-
c.1815G>A	p.(Met605Ile)	gnomAD	-
c.1823C>G	p.(Ser608Cys)	gnomAD	-
c.1828G>C	p.(Val610Leu)	gnomAD	-
c.1829T>C	p.(Val610Ala)	gnomAD	-
c.1830A>G	p.(Val610Val)	gnomAD	-
c.1834T>A	p.(Ser612Thr)	gnomAD	-
c.1839A>G	p.(Pro613Pro)	gnomAD	-
c.1840A>G	p.(Lys614Glu)	gnomAD	-
c.1842G>T	p.(Lys614Asn)	gnomAD	-
c.1844A>G	p.(Lys615Arg)	gnomAD	-
c.1860G>A	p.(Thr620Thr)	gnomAD	-
c.1865T>C	p.(Val622Ala)	gnomAD	-
c.1866A>T	p.(Val622Val)	gnomAD	-
c.1891C>A	p.(Gln631Lys)	gnomAD	-
c.1893A>G	p.(Gln631Gln)	gnomAD	-
c.1914C>A	p.(Thr638Thr)	gnomAD	-
c.1922C>A	p.(Pro641Gln)	gnomAD	-
c.1937C>G	p.(Ser646Cys)	gnomAD	-
c.1944A>T	p.(Ser648Ser)	gnomAD	-
c.1946T>G	p.(Leu649Arg)	gnomAD	-
c.1950T>C	p.(Phe650Phe)	gnomAD	-
c.1960+9A>G		gnomAD	-
c.1960+19T>G		gnomAD	-
c.1960+30G>A		gnomAD	-
c.1960+35T>C		gnomAD	-
c.1960+40C>G		gnomAD	-
c.1960+52G>C		gnomAD	-
c.1960+66T>C		gnomAD	-
c.1961-38T>C		gnomAD	-
c.1961-35A>G		gnomAD	-
c.1961-11T>C		gnomAD	-
c.1961T>G	p.(Val654Gly)	gnomAD	-
c.1961T>C	p.(Val654Ala)	gnomAD	-
c.1964A>T	p.(Tyr655Phe)	gnomAD	-
c.1966C>A	p.(Arg656Arg)	gnomAD	-
c.1982G>A	p.(Arg661Gln)	gnomAD	-
c.1988A>G	p.(Asn663Ser)	gnomAD	-
c.2022A>C	p.(Pro674Pro)	gnomAD	-
c.2049T>C	p.(Leu683Leu)	gnomAD	-
c.2052C>T	p.(Phe684Phe)	gnomAD	-
c.2057A>G	p.(His686Arg)	gnomAD	-
c.2082C>G	p.(Leu694Leu)	gnomAD	-
c.2085G>A	p.(Met695Ile)	gnomAD	-
c.2106+9del		gnomAD	-
c.2106+15C>G		gnomAD	-
c.2106+21A>G		gnomAD	-
c.2106+30C>A		gnomAD	-
c.2106+60_2106+66dup		gnomAD	-
c.2106+62_2106+63dup		gnomAD	-
c.2106+62_2106+63insCCTTCCTTCCTTCCTTCCTTCCTTCCT		gnomAD	-
c.2106+63_2106+64insTCTTTCTT		gnomAD	-
c.2106+65T>C		gnomAD	-
c.2106+68_2106+69del		gnomAD	-
c.2106+66_2106+67insCC		gnomAD	-
c.2106+67_2106+68insTCCTTC		gnomAD	-
c.2106+70_2106+71del		gnomAD	-
c.2106+71_2106+72insTCCTTCCTTCCTTCCTTC		gnomAD	-
c.2106+75dup		gnomAD	-
c.2106+78_2106+79insCCTT		gnomAD	-
c.2107-45C>G		gnomAD	-
c.2107-21T>C		gnomAD	-
c.2107-21T>A		gnomAD	-
c.2107-17A>T		gnomAD	-
c.2107-15C>T		gnomAD	-
c.2107-15C>G		gnomAD	-
c.2107-12T>C		gnomAD	-
c.2127T>C	p.(Tyr709Tyr)	gnomAD	-
c.2147A>G	p.(Asn716Ser)	gnomAD	-
c.2180C>T	p.(Ala727Val)	gnomAD	-
c.2181A>C	p.(Ala727Ala)	gnomAD	-
c.2186A>G	p.(Lys729Arg)	gnomAD	-
c.2187G>A	p.(Lys729Lys)	gnomAD	-
c.2188G>C	p.(Asp730His)	gnomAD	-
c.2198A>G	p.(His733Arg)	gnomAD	-
c.2211+13C>A		gnomAD	-
c.2211+15A>C		gnomAD	-
c.2211+16T>C		gnomAD	-
c.2211+29del		gnomAD	-
c.2211+42T>C		gnomAD	-
c.2211+50A>G		gnomAD	-
c.2212-66A>T		gnomAD	-
c.2212-46A>T		gnomAD	-
c.2212-41A>C		gnomAD	-
c.2212-41A>G		gnomAD	-
c.2212-16_2212-15insTTTTTTTTTCTTTTTTTTTTTTTTTTTTTTTTT		gnomAD	-
c.2212-38T>G		gnomAD	-
c.2212-38T>A		gnomAD	-
c.2212-28T>G		gnomAD	-
c.2212-16_2212-15insTTTTTTCTTTTTTT		gnomAD	-
c.2212-8T>G		gnomAD	-
c.2221C>G	p.(Arg741Gly)	gnomAD	-
c.2222G>T	p.(Arg741Leu)	gnomAD	-
c.2226T>G	p.(Val742Val)	gnomAD	-
c.2230A>G	p.(Ile744Val)	gnomAD	-
c.2238_2240del	p.(Glu748del)	gnomAD	-
c.2240A>C	p.(Glu747Ala)	gnomAD	-
c.2241G>T	p.(Glu747Asp)	gnomAD	-
c.2247T>C	p.(Tyr749Tyr)	gnomAD	-
c.2253T>A	p.(Ser751Ser)	gnomAD	-
c.2259A>C	p.(Ile753Ile)	gnomAD	-
c.2260G>A	p.(Val754Ile)	gnomAD	-
c.2307G>A	p.(Leu769Leu)	gnomAD	-
c.2310G>C	p.(Gln770His)	gnomAD	-
c.2310G>A	p.(Gln770Gln)	gnomAD	-
c.2311T>C	p.(Tyr771His)	gnomAD	-
c.2312A>G	p.(Tyr771Cys)	gnomAD	-
c.2325+4G>A		gnomAD	-
c.2325+10A>G		gnomAD	-
c.2325+23T>A		gnomAD	-
c.2325+34T>C		gnomAD	-
c.2325+38G>A		gnomAD	-
c.2325+41A>G		gnomAD	-
c.2325+44G>A		gnomAD	-
c.2325+45G>A		gnomAD	-
c.2325+47C>G		gnomAD	-
c.2326-46C>A		gnomAD	-
c.2326-37A>T		gnomAD	-
c.2326-28_2326-25del		gnomAD	-
c.2326-19T>A		gnomAD	-
c.2326-16T>C		gnomAD	-
c.2326-15T>C		gnomAD	-
c.2327C>G	p.(Pro776Arg)	gnomAD	-
c.2332A>G	p.(Thr778Ala)	gnomAD	-
c.2357C>A	p.(Pro786His)	gnomAD	-
c.2357C>T	p.(Pro786Leu)	gnomAD	-
c.2360G>C	p.(Arg787Pro)	gnomAD	-
c.2381G>C	p.(Ser794Thr)	gnomAD	-
c.2382T>C	p.(Ser794Ser)	gnomAD	-
c.2402G>A	p.(Gly801Glu)	gnomAD	-
c.2406G>C	p.(Gly802Gly)	gnomAD	-
c.2425C>G	p.(Leu809Val)	gnomAD	-
c.2431A>G	p.(Ser811Gly)	gnomAD	-
c.2432G>C	p.(Ser811Thr)	gnomAD	-
c.2434C>T	p.(Pro812Ser)	gnomAD	-
c.2439T>C	p.(Tyr813Tyr)	gnomAD	-
c.2463_2477del	p.(Thr823_Pro827del)	gnomAD	-
c.2466A>G	p.(Pro822Pro)	gnomAD	-
c.2468C>G	p.(Thr823Arg)	gnomAD	-
c.2489+36G>A		gnomAD	-
c.2489+41G>T		gnomAD	-
c.2489+42G>C		gnomAD	-
c.2489+55T>C		gnomAD	-
c.2489+70T>G		gnomAD	-
c.2490-29C>T		gnomAD	-
c.2490-25T>C		gnomAD	-
c.2490-24T>C		gnomAD	-
c.2490-22G>C		gnomAD	-
c.2490-10_2490-6del		gnomAD	-
c.2490-4A>G		gnomAD	-
c.2498T>C	p.(Val833Ala)	gnomAD	-
c.2504T>C	p.(Ile835Thr)	gnomAD	-
c.2520+18A>G		gnomAD	-
c.2520+20G>A		gnomAD	-
c.2520+36C>T		gnomAD	-
c.2520+40G>A		gnomAD	-
c.2520+41T>A		gnomAD	-
c.2520+44G>A		gnomAD	-
c.2520+52G>A		gnomAD	-
c.2520+67T>A		gnomAD	-
c.2521-44A>G		gnomAD	-
c.2521-42T>C		gnomAD	-
c.2521-37T>A		gnomAD	-
c.2521-36T>A		gnomAD	-
c.2521-33A>G		gnomAD	-
c.2521-22_2521-18del		gnomAD	-
c.2521-17A>T		gnomAD	-
c.2521-13C>A		gnomAD	-
c.2522C>T	p.(Thr841Ile)	gnomAD	-
c.2562C>T	p.(Asn854Asn)	gnomAD	-
c.2564G>A	p.(Ser855Asn)	gnomAD	-
c.2566G>T	p.(Asp856Tyr)	gnomAD	-
c.2569C>T	p.(Arg857Cys)	gnomAD	-
c.2570G>T	p.(Arg857Leu)	gnomAD	-
c.2573T>C	p.(Val858Ala)	gnomAD	-
c.2583A>G	p.(Arg861Arg)	gnomAD	-
c.2603C>T	p.(Pro868Leu)	gnomAD	-
c.2605C>T	p.(Pro869Ser)	gnomAD	-
c.2606C>T	p.(Pro869Leu)	gnomAD	-
c.2615T>C	p.(Leu872Pro)	gnomAD	-
c.2627G>A	p.(Arg876His)	gnomAD	-
c.2647G>A	p.(Asp883Asn)	gnomAD	-
c.2652A>G	p.(Glu884Glu)	gnomAD	-
c.2658T>C	p.(Asp886Asp)	gnomAD	-
c.2659G>A	p.(Gly887Arg)	gnomAD	-
c.2663+11G>A		gnomAD	-
c.2663+14T>C		gnomAD	-
c.2663+21T>A		gnomAD	-
c.2663+21T>C		gnomAD	-
c.2663+26C>T		gnomAD	-
c.2663+38T>C		gnomAD	-
c.2663+43A>T		gnomAD	-
c.2663+68C>T		gnomAD	-
c.2664-44T>C		gnomAD	-
c.2664-31_2664-30del		gnomAD	-
c.2664-26A>G		gnomAD	-
c.2664-21T>C		gnomAD	-
c.2670T>C	p.(His890His)	gnomAD	-
c.2678G>T	p.(Gly893Val)	gnomAD	-
c.2678G>A	p.(Gly893Glu)	gnomAD	-
c.2679A>G	p.(Gly893Gly)	gnomAD	-
c.2713+17C>T		gnomAD	-
c.2713+18C>T		gnomAD	-
c.2713+21G>A		gnomAD	-
c.2713+48A>G		gnomAD	-
c.2713+66G>A		gnomAD	-
c.2714-47_2714-43del		gnomAD	-
c.2714-44C>G		gnomAD	-
c.2714-41G>A		gnomAD	-
c.2714-36A>G		gnomAD	-
c.2714-25T>C		gnomAD	-
c.2714-21A>T		gnomAD	-
c.2714-16_2714-14del		gnomAD	-
c.2714-13A>G		gnomAD	-
c.2714-10C>T		gnomAD	-
c.2714-9T>C		gnomAD	-
c.2714-3C>T		gnomAD	-
c.2723G>A	p.(Arg908Gln)	gnomAD	-
c.2778A>C	p.(Glu926Asp)	gnomAD	-
c.2781G>A	p.(Glu927Glu)	gnomAD	-
c.2781G>T	p.(Glu927Asp)	gnomAD	-
c.2785T>G	p.(Ter929GlyextTer21)	gnomAD	-
c.*2G>A		gnomAD	-
c.*10G>A		gnomAD	-
c.*12C>A		gnomAD	-
c.*22C>T		gnomAD	-
c.*26G>C		gnomAD	-
c.*28G>A		gnomAD	-
c.*29T>G		gnomAD	-
c.*29T>C		gnomAD	-
c.*32A>T		gnomAD	-
c.*34del		gnomAD	-
c.*33C>T		gnomAD	-
c.*43_*46del		gnomAD	-
c.*49C>G		gnomAD	-
c.*68A>G		gnomAD	-
c.137+86T>C		In-house control cohort	1
c.137+107G>A		In-house control cohort	0.475
c.137+106_137+107insA		In-house control cohort	0.3
c.-15C>T		In-house control cohort	0.19
c.1499-63del		In-house control cohort	0.0875
c.1421+20_1421+21insA		In-house control cohort	0.08
c.2490-79A>G		In-house control cohort	0.0625
c.2713+64T>C		In-house control cohort	0.025
c.*39G>A		In-house control cohort	0.025
c.1421+26_1421+27insAT		In-house control cohort	0.01
c.1390-16del		In-house control cohort	0.01
c.1390-29del		In-house control cohort	0.025
c.1499-117T>C		In-house control cohort	0.025
c.2490-94T>A		In-house control cohort	0.01
c.1041T>G	p.(Ser347=)	In-house control cohort	0.01
c.137+94C>T		In-house control cohort	0.01
c.264+111A>C		In-house control cohort	0.01
c.2212-29T>C		In-house control cohort	0.01
c.2212-45T>A		In-house control cohort	0.01
c.2212-22T>C		In-house control cohort	0.01
c.1390-34A>T		In-house control cohort	0.01
c.1422-29_1422-28delinsTA		In-house control cohort	0.01
c.2212-26T>C		In-house control cohort	0.01
c.2212-25T>C		In-house control cohort	0.01
c.2212-48A>T		In-house control cohort	0.01
c.2212-17T>A		In-house control cohort	0.01
13q14.2(48878033-48923210)x3		In-house control cohort	0.1
13q14.2(48878033-48923210)x4		In-house control cohort	0.1
13q14.2(48954154-49033991)x3		In-house control cohort	0.075
13q14.2(48954154-48955404)x5		In-house control cohort	0.05
13q14.2(48955404-49039270)x3		In-house control cohort	0.05
13q14.2(48954154-48955404)x4		In-house control cohort	0.05
13q14.2(49030314-49039270)x3		In-house control cohort	0.0375
13q14.2(48878033-48941744)x3		In-house control cohort	0.0375
13q14.2(48953788-48955404)x4		In-house control cohort	0.0375
13q14.2(48878033-48922076)x3		In-house control cohort	0.025
13q14.2(48916693-48922076)x3		In-house control cohort	0.0125
13q14.2(48923052-48923210)x1		In-house control cohort	0.0125
13q14.2(48878033-48881657)x1		In-house control cohort	0.0125
13q14.2(48916693-48919370)x3		In-house control cohort	0.0125
13q14.2(49039304-49051026)x1		In-house control cohort	0.0125
13q14.2(48916693-48919370)x4		In-house control cohort	0.0125
13q14.2(48955404-49027279)x1		In-house control cohort	0.0125
13q14.2(49039304-49047614)x1		In-house control cohort	0.0125
13q14.2(48938979-48941744)x1		In-house control cohort	0.0125
13q14.2(48954154-48955404)x1		In-house control cohort	0.0125
c.2663+33C>T		gnomAD; in-house control cohort	0.9625
c.500+23T>G		gnomAD; in-house control cohort	0.9875
c.2664-10T>A		gnomAD; in-house control cohort	0.25
c.380+45C>T		gnomAD; in-house control cohort	0.35
c.1128-72G>T		gnomAD; in-house control cohort	0.9875
c.1390-14A>T		gnomAD; in-house control cohort	0.05
c.1216-29A>G		gnomAD; in-house control cohort	0.1
c.2521-11G>A		gnomAD; in-house control cohort	0.025
c.380+37A>G		gnomAD; in-house control cohort	0.025
c.264+75T>C		gnomAD; in-house control cohort	0.1875
c.2490-45A>G		gnomAD; in-house control cohort	0.025
c.380+12T>C		gnomAD; in-house control cohort	0.0625
c.501-38G>A		gnomAD; in-house control cohort	0.01
c.718+35A>T		gnomAD; in-house control cohort	0.01
c.1574C>G	p.(Ala525Gly)	gnomAD; in-house control cohort	0.01
c.45_53del	p.(Ala16_Ala18del)	gnomAD; in-house control cohort	0.09
c.1707A>G	p.(Leu569Leu)	gnomAD; in-house control cohort	0.01
c.1128-72G>A		gnomAD; in-house control cohort	0.025
c.1390-11A>G		gnomAD; in-house control cohort	0.05
c.2566G>A	p.(Asp856Asn)	gnomAD; in-house control cohort	0.01
c.1129A>T	p.(Thr377Ser)	gnomAD; in-house control cohort	0.01
c.1421+9T>C		gnomAD; in-house control cohort	0.01
c.2520+38T>C		gnomAD; in-house control cohort	0.01
c.52G>T	p.(Ala18Ser)	gnomAD; in-house control cohort	0.01
c.1390-27T>C		gnomAD; in-house control cohort	0.01
c.2061C>T	p.(Thr687Thr)	gnomAD; in-house control cohort	0.01
*The gnomAD v2.1.1 (non-cancer) - gnomAD SVs v2.1 dataset (accessed 16/03/2022) or the in-house control cohort dataset (n=80)
gnomAD, Genome Aggregation Database

## Sheet: Table S2
Supplementary Table 2: Pre-screen/priority list of known pathogenic RB1 variants curated from ClinVar and the Leiden Open Variation Database
cDNA variant	Protein variant
c.-206_-189del
c.-198G>A
c.-189G>T
c.9_42dup	p.(Ala15fs)
c.19_21delinsGG	p.(Arg7fs)
c.34_71del	p.(Thr12fs)
c.45_79del	p.(Ala16fs)
c.43_80del	p.(Ala15fs)
c.36del	p.(Ala13fs)
c.37_65del	p.(Ala13fs)
c.45_70dup	p.(Pro24fs)
c.43_65dup	p.(Pro23fs)
c.46_61GCC[2]GCGGAACCCCAGGCACCGCCGCCGCCGCCGCCGCGGAACCCC[1]	p.(Pro21fs)
c.54_76dup	p.(Pro26fs)
c.54_73dup	p.(Pro25fs)
c.62dup	p.(Ala22fs)
c.59_71del	p.(Pro20fs)
c.83del	p.(Pro28fs)
c.92dup	p.(Asp32fs)
c.98dup	p.(Glu34fs)
c.106del	p.(Asp36fs)
c.113_115delinsCT	p.(Gly38fs)
c.118del	p.(Glu40fs)
c.137+1G>A
c.137+1G>T
c.138-1G>A
c.174dup	p.(Ala59fs)
c.219_220del	p.(Arg73fs)
c.217del	p.(Arg73fs)
c.227_228dup	p.(Thr77Ter)
c.229_232del	p.(Thr77fs)
c.234G>A	p.(Trp78Ter)
c.245C>A	p.(Ser82Ter)
c.264+1G>T
c.264+1G>A
c.272_276del	p.(Tyr91fs)
c.273T>A	p.(Tyr91Ter)
c.281dup	p.(Lys95fs)
c.295_296dup	p.(Trp99fs)
c.297_298insA	p.(Gly100fs)
c.309_312del	p.(Phe104fs)
c.376del	p.(Ile126fs)
c.377del	p.(Ile126fs)
c.380G>A	p.(Ser127Asn)
c.380G>C	p.(Ser127Thr)
c.380+3A>T
c.381-2A>G
c.388A>T	p.(Lys130Ter)
c.396del	p.(Phe132fs)
c.399del	p.(Leu134fs)
c.417del	p.(Asp139fs)
c.434del	p.(Asp145fs)
c.438_441del	p.(Asn146fs)
c.443del	p.(Met148fs)
c.446C>G	p.(Ser149Ter)
c.453del	p.(Leu151_Leu152insTer)
c.459del	p.(Lys154fs)
c.463dup	p.(Tyr155fs)
c.465_468dup	p.(Val157Ter)
c.473T>A	p.(Leu158Ter)
c.496G>T	p.(Glu166Ter)
c.500+1G>T
c.500+2T>C
c.506dup	p.(Cys169fs)
c.508G>T	p.(Glu170Ter)
c.510del	p.(Glu170fs)
c.526_532del	p.(Gln176fs)
c.539del	p.(Ser179_Ser180insTer)
c.539+1G>A
c.549del	p.(Glu184fs)
c.566T>A	p.(Leu189Ter)
c.597_601dup	p.(Ala201delinsAspTer)
c.597del	p.(Leu199fs)
c.607+1G>C
c.607+2dup
c.607+1G>A
c.607+1G>T
c.649del	p.(Gln217fs)
c.658C>G	p.(Leu220Val)
c.681del	p.(Lys228fs)
c.702del	p.(Leu234fs)
c.709G>T	p.(Glu237Ter)
c.719-2A>T
c.719-1_719delinsAG
c.726dup	p.(Val243fs)
c.731_732delinsATC	p.(Ile244fs)
c.735del	p.(Ile246fs)
c.768dup	p.(Gln257fs)
c.787del	p.(Arg262_Ile263insTer)
c.795del	p.(Lys265fs)
c.800del	p.(Leu267fs)
c.840dup	p.(His281fs)
c.846del	p.(Glu282fs)
c.849_856del	p.(Cys283_Asp286delinsTer)
c.856_857insTA	p.(Asp286fs)
c.857A>G	p.(Asp286Gly)
c.859G>T	p.(Glu287Ter)
c.861G>A	p.(Glu287=)
c.861G>C	p.(Glu287Asp)
c.861+1G>T
c.861+2del
c.862-2A>C
c.862-1G>C
c.869del	p.(Asn290fs)
c.884dup	p.(Asn295fs)
c.889del	p.(Ile297fs)
c.937G>T	p.(Glu313Ter)
c.939G>A	p.(Glu313=)
c.939+1G>C
c.939+1G>A
c.939+2T>C
c.940-1G>T
c.940-1G>A
c.951_954del	p.(Ser318fs)
c.963C>G	p.(Tyr321Ter)
c.963del	p.(Arg320_Tyr321insTer)
c.983dup	p.(Asn328fs)
c.983del	p.(Asn328fs)
c.1002del	p.(Arg334fs)
c.1021A>T	p.(Lys341Ter)
c.1027del	p.(Leu343fs)
c.1031_1034del	p.(Gln344fs)
c.1049+1G>A
c.1049+1G>T
c.1049+2T>A
c.1049+3A>G
c.1050-8_1050-2del
c.1053del	p.(Phe351fs)
c.1054del	p.(Glu352fs)
c.1072_1074delinsGG	p.(Arg358fs)
c.1128-2A>G
c.1128-1G>A
c.1147dup	p.(Gln383fs)
c.1154T>G	p.(Leu385Ter)
c.1199T>C	p.(Leu400Pro)
c.1206C>T	p.(Ser402=)
c.1215+2T>C
c.1215+2T>G
c.1216-2A>G
c.1216-1G>A
c.1229del	p.(Asn410fs)
c.1239_1240del	p.(Ser414fs)
c.1251_1252del	p.(Arg418fs)
c.1257del	p.(Lys420fs)
c.1275_1279dup	p.(Lys427fs)
c.1278dup	p.(Lys427Ter)
c.1294A>T	p.(Lys432Ter)
c.1321dup	p.(Ile441fs)
c.1331_1332dup	p.(Arg445fs)
c.1331A>C	p.(Gln444Pro)
c.1332G>A	p.(Gln444=)
c.1332G>C	p.(Gln444His)
c.1332+1G>A
c.1333-2A>G
c.1333-1G>C
c.1333-1G>A
c.1346dup	p.(Val450fs)
c.1345G>A	p.(Gly449Arg)
c.1346G>T	p.(Gly449Val)
c.1360del	p.(Tyr454fs)
c.1389+1G>C
c.1389+1G>T
c.1389+4A>C
c.1389+5G>A
c.1390-14A>G
c.1390-2A>C
c.1390-2A>G
c.1392del	p.(Glu465fs)
c.1419del	p.(Phe473fs)
c.1421G>T	p.(Ser474Ile)
c.1421+1del
c.1421+1G>C
c.1421+12_1421+32del
c.1421+12_1456del
c.1422-2A>G
c.1422-1G>A
c.1439_1441del
c.1447del	p.(His483fs)
c.1454_1457del	p.(Ser485fs)
c.1456_1457del	p.(Leu486fs)
c.1493_1498+86del
c.1494T>G	p.(Tyr498Ter)
c.1498+1G>A
c.1498+5G>A
c.1499-2A>C
c.1502_1514del	p.(Ser501fs)
c.1510del	p.(Gln504fs)
c.1512_1513del	p.(Asn505fs)
c.1519_1523dup	p.(Gly509fs)
c.1532dup	p.(Asp511fs)
c.1567_1568dup	p.(Leu523fs)
c.1568T>A	p.(Leu523Ter)
c.1584_1585insCACTT	p.(Tyr529fs)
c.1593del	p.(Ile532fs)
c.1597G>T	p.(Glu533Ter)
c.1625T>A	p.(Leu542Ter)
c.1633G>T	p.(Glu545Ter)
c.1633_1640del	p.(Glu545fs)
c.1673_1674dup	p.(Glu559fs)
c.1675del	p.(Glu559fs)
c.1686dup	p.(Trp563fs)
c.1695+1G>A
c.1695+2T>G
c.1695+3A>C
c.587C>T	p.(Pro196Leu)
c.565G>A	p.(Glu189Lys)
c.562A>T	p.(Ile188Phe)
c.463C>T	p.(Gln155Ter)
c.436G>A	p.(Gly146Arg)
c.373_374del	p.(Lys125fs)
c.188A>T	p.(Asp63Val)
c.1695+30914_1695+30917dup
c.1696-12T>G
c.1696-2A>G
c.1696-1G>A
c.1700C>T	p.(Ser567Leu)
c.1706del	p.(Leu569fs)
c.1743dup	p.(Pro582fs)
c.1754_1755dup	p.(Leu586fs)
c.1770del	p.(Pro591fs)
c.1811del	p.(Asp604fs)
c.1814+2T>G
c.1814+3A>C
c.1818T>A	p.(Tyr606Ter)
c.1890_1893del	p.(Ala632fs)
c.1907del	p.(Phe636fs)
c.1916dup	p.(Lys640fs)
c.1925T>A	p.(Leu642Ter)
c.1927A>G	p.(Lys643Glu)
c.1940_1943del	p.(Leu647fs)
c.1950_1953del	p.(Phe650fs)
c.1960_1960+1insC
c.1960G>C	p.(Val654Leu)
c.1960G>A	p.(Val654Met)
c.1960+1G>A
c.1960+1G>C
c.1960+2T>G
c.1960+2T>C
c.1960+5G>C
c.1960+5G>A
c.1961-2A>T
c.1961-1G>T
c.1978_1996del	p.(Leu660fs)
c.1981C>T	p.(Arg661Trp)
c.2014G>T	p.(Glu672Ter)
c.2027T>A	p.(Leu676Ter)
c.2029G>T	p.(Glu677Ter)
c.2034dup	p.(Ile679fs)
c.2039T>C	p.(Ile680Thr)
c.2053C>T	p.(Gln685Ter)
c.2055del	p.(Gln685fs)
c.2067_2079delinsCAC	p.(Gln689fs)
c.2094G>C	p.(Arg698Ser)
c.2101G>A	p.(Asp701Asn)
c.2104C>T	p.(Gln702Ter)
c.2105A>G	p.(Gln702Arg)
c.2106+1G>C
c.2106+1G>A
c.2106+2T>A
c.2106+2T>C
c.2107-2A>G
c.2107-1G>A
c.2107-1G>C
c.2117G>T	p.(Cys706Phe)
c.2125_2135dup	p.(Lys713fs)
c.2128_2132del	p.(Gly710fs)
c.2131dup	p.(Ile711fs)
c.2134T>C	p.(Cys712Arg)
c.2160_2167delinsC	p.(Lys720fs)
c.2172dup	p.(Val725fs)
c.2173_2174dup	p.(Val725_Thr726insTer)
c.2197C>T	p.(His733Tyr)
c.2211G>T	p.(Glu737Asp)
c.2211G>A	p.(Glu737=)
c.2211+1G>T
c.2211+2T>C
c.2211+5G>A
c.2212-1G>C
c.2212-1G>A
c.2228_2231dup	p.(Lys745fs)
c.2238del	p.(Glu747fs)
c.2246_2247del	p.(Glu748_Tyr749insTer)
c.2247T>A	p.(Tyr749Ter)
c.2280del	p.(Phe760fs)
c.2293A>T	p.(Lys765Ter)
c.2299_2302del	p.(Asn767fs)
c.2325+1G>T
c.2325+1G>A
c.2325+1G>C
c.2325+2T>A
c.2326-2A>G
c.2339C>G	p.(Ser780Ter)
c.2370_2372del	p.(Tyr790_Lys791delinsTer)
c.2371_2372insGTGT	p.(Lys791fs)
c.2384_2390del	p.(Ser795fs)
c.2388del	p.(Leu797fs)
c.2405_2414del	p.(Gly802fs)
c.2408del	p.(Asn803fs)
c.2413_2420del	p.(Tyr805fs)
c.2420C>G	p.(Ser807Ter)
c.2429_2432dup	p.(Ser811fs)
c.2428A>T	p.(Lys810Ter)
c.2435del	p.(Pro812fs)
c.2439T>G	p.(Tyr813Ter)
c.2439T>A	p.(Tyr813Ter)
c.2447C>A	p.(Ser816Ter)
c.2450_2453delinsTTT	p.(Glu817fs)
c.2453del	p.(Gly818fs)
c.2465del	p.(Pro822fs)
c.2473dup	p.(Met825fs)
c.2488_2489+7del
c.2489+1G>A
c.2489+1G>C
c.2490-1398A>G
c.2490-1_2490del
c.2490-1G>A
c.2501C>A	p.(Ser834Ter)
c.2513C>A	p.(Ser838Ter)
c.2520+1del
c.2520+3_2520+6del
c.2520+1G>T
c.2520+1G>A
c.2520+4A>G
c.2520+5G>C
c.2520+5G>T
c.2520+5G>A
c.2520+6T>C
c.2525_2526del	p.(Thr841_Ser842insTer)
c.2525dup	p.(Ser842_Glu843insTer)
c.2548C>T	p.(Gln850Ter)
c.2663G>A	p.(Ser888Asn)
c.2663+1G>T
c.2663+2T>C
c.1982G>A	p.(Arg661Gln)
c.2393G>A	p.(Arg798Gln)
c.380+1G>A
c.585G>C	p.(Trp195Cys)
c.764G>A	p.(Arg255Gln)
c.1498+2T>G
c.1498+4A>G
c.1953T>A	p.(Tyr651*)
c.1960+1G>T
c.2035_2038dup	p.(Ile680Asnfs*13)
c.2106+1G>T
c.2179G>A	p.(Ala727Thr)
c.2247_2248insAA	p.(Asp750LysfsTer5)
c.2489G>A	p.(Arg830Lys)
c.2565_2569dup	p.(Arg857ProfsTer18)
c.2776G>A	p.(Glu926Lys)
c.381-39_381-2del
c.413T>G	p.(Ile138Ser)
c.473T>C	p.(Leu158Ser)
c.539C>G	p.(Ser180Trp)
c.583T>C	p.(Trp195Arg)
c.773del	p.(Asn258Thrfs*6)
c.1498+6T>A
c.1538_1539del	p.(Ser513Phefs*9)
c.1819C>A	p.(Leu607Ile)
c.1861C>T	p.(Arg621Cys)
c.1949T>A	p.(Phe650Tyr)
c.1960G>T	p.(Val654Leu)
c.2092A>T	p.(Arg698Trp)
c.2252_2256del	p.(Ser751Tyrfs*5)
c.2381G>T	p.(Ser794Ile)
c.2489G>T	p.(Arg830Ile)
c.2489+2T>C
c.2686_2688del	p.(Lys896del)
c.83C>G	p.(Pro28Arg)
c.763C>T	p.(Arg255*, p.Arg255Ter)
c.1215+1G>A
c.-235G>A
c.-197G>A
c.34_74del	p.(Thr12Alafs*5)
c.92_93del	p.(Glu31Glyfs*17)
c.137+6C>A
c.138-1G>C
c.174_175del	p.(Ala59IlefsTer50)
c.500+1G>A
c.760dup	p.(Arg254Lysfs*17)
c.853del	p.(Ile285*)
c.1072C>T	p.(Arg358*)
c.1331A>G	p.(Gln444Arg)
c.1332+1G>T
c.1398del	p.(Glu466Aspfs*12)
c.1473del	p.(Glu492Argfs*3)
c.1494_1497del	p.(Tyr498*)
c.1498+2dup
c.1547_1550del	p.(Trp516Phefs*2)
c.1568del	p.(Leu523*)
c.1695+30419T>A
c.1727C>G	p.(Ser576Ter)
c.1742del	p.(Gly581Aspfs*30)
c.1939_1940del	p.(Leu647Phefs*5)
c.1972G>C	p.(Ala658Pro)
c.2211+1G>A
c.2223dup	p.(Val742CysfsTer9)
c.2249_2250dup	p.(Ser751Ilefs*4)
c.2555dup	p.(Cys853Metfs*2)
c.2593G>T	p.(Gly865*)
c.751C>T	p.(Arg251*)
c.1901C>G	p.(Ser634*)
c.2236G>T	p.(Glu746*)
c.958C>T	p.(Arg320*)
c.1654C>T	p.(Arg552*, p.Arg552Ter)
c.1735C>T	p.(Arg579*, p.Arg579Ter)
c.2359C>T	p.(Arg787*, p.Arg787Ter)
c.19del	p.(Arg7Glufs*58, p.Arg7GlufsTer58)
c.45_76del	p.(Ala17Profs*3)
c.297G>A	p.(Trp99*)
c.1333C>T	p.(Arg445*)
c.1363C>T	p.(Arg455*, p.Arg455Ter)
c.1399C>T	p.(Arg467*)
c.1629_1630del	p.(Glu545Asnfs*9)
c.1961-1G>C
c.2370C>A	p.(Tyr790*)
c.2376del	p.(Pro793Leufs*17)
c.14_24del	p.(Thr5Asnfs*22)
c.18_36del	p.(Arg7Profs*52)
c.19dup	p.(Arg7Profs*24)
c.20dup	p.(Thr9Asnfs*22)
c.27_58del	p.(Ala10Profs*10)
c.32_63del	p.(Ala11Glyfs*9)
c.45_70del	p.(Glu19Profs*3)
c.45_78dup	p.(Pro27Cysfs*15)
c.54_73del	p.(Glu19Alafs*5)
c.54_76del	p.(Glu19Alafs*4)
c.54_79del	p.(Glu19Profs*3)
c.55del	p.(Glu19Asnfs*46)
c.62del	p.(Pro21Argfs*44)
c.65del	p.(Ala22Aspfs*43)
c.65delinsGA	p.(Ala22Glyfs*9)
c.67_104del	p.(Pro23Glyfs*13)
c.72_78del	p.(Pro26Leufs*37)
c.84dup	p.(Pro29Serfs*2)
c.88G>T	p.(Glu30*)
c.100G>T	p.(Glu34*)
c.103C>T	p.(Gln35*)
c.109_116del	p.(Ser37Glyfs*9)
c.110dup	p.(Ser37Argfs*12)
c.118G>T	p.(Glu40*)
c.120_124dup	p.(Leu42Argfs*25)
c.128dup	p.(Leu44Serfs*5)
c.130del	p.(Leu44Serfs*21)
c.154del	p.(Thr52Glnfs*13)
c.155_156dup	p.(Glu53Glnfs*13)
c.160G>T	p.(Glu54*)
c.184C>T	p.(Gln62*)
c.188_206del	p.(Lys63Metfs*8)
c.191T>G	p.(Leu64*)
c.194dup	p.(Ile66Aspfs*44)
c.195_196del	p.(Lys65Asnfs*44)
c.197_198dup	p.(Pro67Tyrfs*11)
c.203del	p.(Asp68Valfs*9)
c.206del	p.(His69Leufs*8)
c.207dup	p.(Val70Cysfs*40)
c.209_210del	p.(Val70Glufs*39)
c.210_211insG	p.(Arg71Glufs*39)
c.211A>T	p.(Arg71*)
c.214G>T	p.(Glu72*)
c.216_220del	p.(Glu72Aspfs*36)
c.217_220del	p.(Arg73Leufs*3)
c.219_220dup	p.(Ala74Glufs*4)
c.220_221del	p.(Ala74Leufs*35)
c.225del	p.(Trp75Cysfs*2)
c.229del	p.(Thr77Leufs*34)
c.240del	p.(Val81Phefs*30)
c.264+4A>G
c.265-9T>A
c.265G>T	p.(Gly89*)
c.277C>T	p.(Gln93*)
c.283A>T	p.(Lys95*)
c.286_287delinsC	p.(Lys96Argfs*15)
c.287del	p.(Lys96Argfs*15)
c.288_289del	p.(Glu97Thrfs*12)
c.289G>T	p.(Glu97*)
c.295_296del	p.(Trp99Glyfs*10)
c.296G>A	p.(Trp99*)
c.305_306del	p.(Cys102Tyrfs*7)
c.310_325del	p.(Phe104Thrfs*2)
c.335_339del	p.(Glu112Valfs*6)
c.338dup	p.(Met113Ilefs*7)
c.341C>A	p.(Ser114*)
c.342_345del	p.(Phe115Leufs*9)
c.355G>T	p.(Glu119*)
c.357_358insACTTT	p.(Leu120Thrfs*7)
c.361C>T	p.(Gln121*)
c.368del	p.(Asn123Thrfs*2)
c.368dup	p.(Asn123Lysfs*8)
c.371_372del	p.(Ile124Argfs*6)
c.373G>T	p.(Glu125*)
c.380G>T	p.(Ser127Ile)
c.382_383del	p.(Val128Profs*2)
c.390del	p.(Lys130Asnfs*6)
c.396dup	p.(Asn133*)
c.401del	p.(Leu134Tyrfs*2)
c.401T>A	p.(Leu134*)
c.401_404del	p.(Leu134*)
c.402_403dup	p.(Leu135Hisfs*2)
c.406A>T	p.(Lys136*)
c.409G>T	p.(Glu137*)
c.420del	p.(Ser141Valfs*12)
c.424_431del	p.(Thr142*)
c.429_430del	p.(Lys143Asnfs*2)
c.442_443del	p.(Met148Valfs*8)
c.444_445insAT	p.(Ser149Ilefs*5)
c.460_461dup	p.(Tyr155Serfs*21)
c.467_469dup	p.(Asp156dup)
c.469del	p.(Val157Tyrfs*18)
c.474delinsTT	p.(Leu158Phefs*13)
c.475_478dup	p.(Ala160Valfs*12)
c.477del	p.(Phe159Leufs*16)
c.484_485delinsC	p.(Phe162Profs*13)
c.490_491insN[27]	p.(5X)
c.526C>T	p.(Gln176*)
c.528_532dup	p.(Ser178Asnfs*10)
c.533del	p.(Ser178Thrfs*8)
c.542del	p.(Ile181Asnfs*5)
c.553dup	p.(Ile185Asnfs*18)
c.574A>T	p.(Lys192*)
c.575_583del	p.(Lys192_Trp195delinsArg)
c.576_577del	p.(Lys192Asnfs*10)
c.584G>A	p.(Trp195*)
c.591dup	p.(Phe198Ilefs*5)
c.593_599del	p.(Phe198*)
c.596del	p.(Leu199Tyrfs*2)
c.596dup	p.(Leu199Phefs*4)
c.596T>A	p.(Leu199*)
c.599T>G	p.(Leu200*)
c.602del	p.(Ala201Valfs*13)
c.604A>T	p.(Lys202*)
c.605_608del	p.(Lys202ArgfsTer11)
c.606del	p.(Glu204Lysfs*10)
c.607_610del	p.(Gly203LysfsTer10)
c.610dup	p.(Glu204Glyfs*8)
c.610G>T	p.(Glu204*)
c.612del	p.(Val205Tyrfs*9)
c.613del	p.(Val205Tyrfs*9)
c.619C>T	p.(Gln207*)
c.624_625insT	p.(Glu209*)
c.644C>A	p.(Ser215*)
c.646_650del	p.(Phe216Valfs*7)
c.664_665del	p.(Val222Profs*2)
c.678del	p.(Phe226Leufs*38)
c.682A>T	p.(Lys228*)
c.683_684dup	p.(Leu229Asnfs*36)
c.688_689del	p.(Ser230Thrfs*10)
c.689C>A	p.(Ser230*)
c.690dup	p.(Pro231Thrfs*10)
c.699_702dup	p.(Leu235Valfs*7)
c.717T>G	p.(Tyr239*)
c.718A>T	p.(Lys240*)
c.720_721dup	p.(Thr241Lysfs*24)
c.723_730dup	p.(Ile244Lysfs*23)
c.727_731delinsN[18]	p.(Val243X)
c.732_733del	p.(Pro245Hisfs*2)
c.738dup	p.(Asn247*)
c.745_746insN[8]
c.767del	p.(Gly256Valfs*8)
c.767dup	p.(Gln257Serfs*14)
c.769C>T	p.(Gln257*)
c.772_776del	p.(Asn258Glufs*11)
c.775del	p.(Arg259Glyfs*5)
c.786del	p.(Ile263*)
c.793_811del	p.(Lys265Glnfs*15)
c.794_798dup	p.(Leu267Asnfs*3)
c.796C>T	p.(Gln266*)
c.798_799dup	p.(Leu267Hisfs*2)
c.806_831del	p.(Asn269Metfs*2)
c.811dup	p.(Thr271Asnfs*5)
c.831_832del	p.(Cys278*)
c.832dup	p.(Cys278Leufs*2)
c.837_851del	p.(Lys279_Cys283del)
c.838G>T	p.(Glu280*)
c.844G>T	p.(Glu282*)
c.848_852del	p.(Cys283Tyrfs*3)
c.852dup	p.(Ile285Tyrfs*3)
c.869dup	p.(Asn290Lysfs*20)
c.880_895dup	p.(Phe299*)
c.885_888del	p.(Asn295Lysfs*5)
c.888del	p.(Phe296Leufs*5)
c.893del	p.(Pro298Leufs*3)
c.902dup	p.(Asn301Lysfs*9)
c.909del	p.(Gly304Aspfs*3)
c.916_933del	p.(Val306_Leu311del)
c.928G>T	p.(Gly310*)
c.929del	p.(Gly310Aspfs*22)
c.931del	p.(Leu311Phefs*21)
c.952del	p.(Ser318Leufs*14)
c.952dup	p.(Ser318Phefs*2)
c.954del	p.(Lys319Asnfs*13)
c.963C>A	p.(Tyr321*)
c.964G>T	p.(Glu322*)
c.967G>T	p.(Glu323*)
c.973del	p.(Tyr325Ilefs*7)
c.975T>G	p.(Tyr325*)
c.978del	p.(Asn328Ilefs*4)
c.979_1033dup	p.(Thr345Lysfs*3)
c.982_983del	p.(Asn328*)
c.987del	p.(Asp330Ilefs*2)
c.1004T>A	p.(Leu335*)
c.1005del	p.(Leu335Phefs*14)
c.1017del	p.(His339Glnfs*10)
c.1023_1024del	p.(Lys341Asnfs*5)
c.1024del	p.(Thr342Leufs*7)
c.1027_1028del	p.(Leu343Serfs*3)
c.1050-3_1050-1delinsAA
c.1057_1061dup	p.(Arg355Hisfs*14)
c.1060C>T	p.(Gln354*)
c.1060_1061del	p.(Gln354Glufs*7)
c.1064_1065del	p.(Arg355Asnfs*6)
c.1083_1085delinsGAGG	p.(Asn361Lysfs*3)
c.1094_1095insN[?]	p.(3X)
c.1096del	p.(Val366*)
c.1103del	p.(Val368Glufs*12)
c.1117_1120del	p.(Thr373Glnfs*6)
c.1121_1122del	p.(Pro374Argfs*2)
c.1124T>G	p.(Val375Gly)
c.1125_1127delinsAA	p.(Thr377LeufsTer3)
c.1131del	p.(Val378Leufs*2)
c.1139_1145del	p.(Asn380Thrfs*4)
c.1141dup	p.(Thr381Asnfs*14)
c.1142_1154del	p.(Thr381Lysfs*2)
c.1147C>T	p.(Gln383*)
c.1150C>T	p.(Gln384*)
c.1154T>A	p.(Leu385*)
c.1155_1165del	p.(Leu385Phefs*6)
c.1156dup	p.(Met386Asnfs*9)
c.1159dup	p.(Met387Asnfs*8)
c.1161del	p.(Met387Ilefs*3)
c.1161dup	p.(Ile388Aspfs*7)
c.1166dup	p.(Leu389Phefs*6)
c.1166T>A	p.(Leu389*)
c.1167_1174del	p.(Leu389Phefs*3)
c.1179_1180del	p.(Ser393Argfs*12)
c.1183C>T	p.(Gln395*)
c.1190C>A	p.(Ser397*)
c.1191del	p.(Glu398Lysfs*3)
c.1192G>T	p.(Glu398*)
c.1195_1196del	p.(Asn399Serfs*6)
c.1196del	p.(Asn399Ilefs*2)
c.1196dup	p.(Asn399Lysfs*7)
c.1199dup	p.(Ile401Aspfs*5)
c.1199_1205del	p.(Leu400Profs*8)
c.1204del	p.(Ser402Profs*8)
c.1209_1213del	p.(Tyr403*)
c.1212del	p.(Phe404Leufs*6)
c.1216-2_1217dup
c.1218_1239del	p.(Asn406Lysfs*4)
c.1222del	p.(Thr408Glnfs*2)
c.1228_1229del	p.(Asn410Serfs*17)
c.1235_1236delinsC	p.(Lys412Thrfs*5)
c.1236del	p.(Glu413Lysfs*4)
c.1237del	p.(Glu413Lysfs*4)
c.1237G>T	p.(Glu413*)
c.1239_1254del	p.(Ser414*)
c.1240del	p.(Ser414Valfs*3)
c.1242_1243insG	p.(Ile415Aspfs*13)
c.1247del	p.(Leu416Argfs*4)
c.1247dup	p.(Lys417Glufs*11)
c.1248_1251delinsTC	p.(Lys417Glnfs*10)
c.1252dup	p.(Arg418Lysfs*10)
c.1262del	p.(Asp421Valfs*2)
c.1264dup	p.(Ile422Asnfs*6)
c.1267G>T	p.(Gly423*)
c.1268del	p.(Gly423Aspfs*34)
c.1281del	p.(Glu428Argfs*29)
c.1282del	p.(Glu428Argfs*29)
c.1283del	p.(Glu428Glyfs*29)
c.1287dup	p.(Phe430Ilefs*3)
c.1288_1289insA	p.(Phe430Tyrfs*3)
c.1290del	p.(Phe430Leufs*27)
c.1292_1295dup	p.(Lys432Asnfs*2)
c.1306C>T	p.(Gln436*)
c.1306dup	p.(Gln436Profs*27)
c.1321del	p.(Ile441Leufs*16)
c.1328C>A	p.(Ser443*)
c.1330C>T	p.(Gln444*)
c.1330del	p.(Gln444Serfs*13)
c.1333-1_1342del
c.1338C>A	p.(Tyr446*)
c.1342del	p.(Gly449Glufs*8)
c.1344del	p.(Gly449Glufs*8)
c.1356del	p.(Leu452Phefs*5)
c.1364_1377dup	p.(Met460Glufs*2)
c.1367_1380del	p.(Val456Alafs*2)
c.1372G>T	p.(Glu458*)
c.1374del	p.(Glu458Aspfs*20)
c.1382T>C	p.(Leu461Pro)
c.1383del	p.(Lys462Asnfs*16)
c.1388C>G	p.(Ser463*)
c.1390G>T	p.(Glu464*)
c.1390_1448del	p.(Glu464Tyrfs*8)
c.1396G>T	p.(Glu466*)
c.1400_1402dup	p.(Leu468*)
c.1400_1403dup	p.(Ser469Ilefs*7)
c.1402_1412dup	p.(Gln471Hisfs*11)
c.1411C>T	p.(Gln471*)
c.1413_1416dup	p.(Phe473Lysfs*3)
c.1420_1421+28del
c.1420_1421+30del
c.1424_1425insN[10]	p.(6X)
c.1439del	p.(Asn480Thrfs*15)
c.1439dup	p.(Asn480Lysfs*13)
c.1440_1441del	p.(Ile481Phefs*11)
c.1445_1446del	p.(Phe482Serfs*10)
c.1446dup	p.(His483Serfs*10)
c.1449dup	p.(Met484Tyrfs*9)
c.1450_1451del	p.(Met484Valfs*8)
c.1450_1451insCATTTTT	p.(Met484Thrfs*11)
c.1454del	p.(Ser485Phefs*10)
c.1457_1458insN[35]	p.(1X)
c.1457_1460del	p.(Leu486Trpfs*8)
c.1458del	p.(Leu486Phefs*9)
c.1467C>A	p.(Cys489*)
c.1468_1469del	p.(Ala490Serfs*2)
c.1471_1472insN[43]	p.(8X)
c.1475del	p.(Glu492Glyfs*3)
c.1486_1499delinsN[4]	p.(Ala496X)
c.1490_1491del	p.(Thr497Ilefs*2)
c.1494T>A	p.(Tyr498*)
c.1494_1495dup	p.(Ser499Ilefs*21)
c.1499del	p.(Arg500Lysfs*19)
c.1504_1508delinsTCTCAAGAATCTCAAGAA	p.(Thr502Serfs*10)
c.1510C>T	p.(Gln504*)
c.1532_1536del	p.(Asp511Valfs*10)
c.1534_1535del	p.(Leu512Valfs*10)
c.1535del	p.(Leu512Cysfs*7)
c.1536_1537del	p.(Leu512Phefs*10)
c.1537del	p.(Ser513Leufs*6)
c.1547G>A	p.(Trp516*)
c.1557del	p.(Asn519Lysfs*5)
c.1557_1558insATTTAAT	p.(Val520Ilefs*2)
c.1568T>G	p.(Leu523*)
c.1572del	p.(Ala525Profs*7)
c.1575del	p.(Phe526Leufs*6)
c.1579del	p.(Asp527Ilefs*5)
c.1585dup	p.(Tyr529Leufs*26)
c.1587C>A	p.(Tyr529*)
c.1588A>T	p.(Lys530*)
c.1592_1593insTT	p.(Ile532*)
c.1593delinsTTT	p.(Ile532Leufs*12)
c.1597del	p.(Glu533Lysfs*10)
c.1605del	p.(Phe535Leufs*8)
c.1613del	p.(Ala538Glufs*5)
c.1615G>T	p.(Glu539*)
c.1630del	p.(Arg544Glufs*3)
c.1641_1647del	p.(Lys548*)
c.1643_1644dup	p.(His549Asnfs*3)
c.1653del	p.(Glu551Aspfs*60)
c.1659T>A	p.(Cys553*)
c.1659_1660del	p.(Cys553*)
c.1660G>T	p.(Glu554*)
c.1663_1670delinsTTC	p.(His555Phefs*15)
c.1666C>T	p.(Arg556*)
c.1669del	p.(Ile557Serfs*54)
c.1688G>A	p.(Trp563*)
c.1691_1695+28del
c.1693_1694dup	p.(Asp566Glnfs*46)
c.1701_1744dup	p.(Pro582Hisfs*44)
c.1703_1706del	p.(Pro568Hisfs*42)
c.1706T>G	p.(Leu569*)
c.1707del	p.(Leu569Phefs*42)
c.1709_1710del	p.(Phe570*)
c.1709_1710dup	p.(Asp571Leufs*41)
c.1710dup	p.(Asp571*)
c.1723C>T	p.(Gln575*)
c.1726_1729del	p.(Ser576Argfs*34)
c.1727_1730del	p.(Ser576Trpfs*34)
c.1729_1737del	p.(Lys577_Arg579del)
c.1731_1732delinsT	p.(Lys577Asnfs*34)
c.1732_1738dup	p.(Glu580Glyfs*7)
c.1734_1735dup	p.(Arg579Profs*33)
c.1735del	p.(Arg579Glufs*32)
c.1735dup	p.(Arg579Profs*6)
c.1736del	p.(Arg579Glnfs*32)
c.1736_1742del	p.(Arg579Hisfs*30)
c.1736_1745del	p.(Arg579Glnfs*29)
c.1738G>T	p.(Glu580*)
c.1754_1763del	p.(His585Leufs*23)
c.1760_1769del	p.(Glu587Valfs*21)
c.1762_1763insN[4]
c.1764del	p.(Ala589Leufs*22)
c.1765_1766insGG	p.(Ala589Glyfs*23)
c.1775_1788del	p.(Leu592Profs*3)
c.1789C>T	p.(Gln597*)
c.1796dup	p.(Asn599Lysfs*54)
c.1800del	p.(His600Glnfs*11)
c.1802del	p.(Thr601Metfs*10)
c.1803del	p.(Ala602Glnfs*9)
c.1806del	p.(Ala603Glnfs*8)
c.1807del	p.(Ala603Glnfs*8)
c.1810_1811dup	p.(Asp604Glufs*8)
c.1814+32A>G
c.1816dup	p.(Tyr606Leufs*47)
c.1818T>G	p.(Tyr606*)
c.1826del	p.(Pro609Leufs*2)
c.1828_1829del	p.(Val610Lysfs*42)
c.1833del	p.(Arg611Serfs*12)
c.1848del	p.(Gly617Valfs*6)
c.1848dup	p.(Gly617Argfs*36)
c.1850del	p.(Gly617Valfs*6)
c.1855del	p.(Thr619Leufs*4)
c.1861_1862del	p.(Arg621Cysfs*31)
c.1873del	p.(Thr625Leufs*18)
c.1877dup	p.(Asn627Lysfs*26)
c.1883_1884del	p.(Ala628Glyfs*24)
c.1885G>T	p.(Glu629*)
c.1887_1888del	p.(Glu629Aspfs*23)
c.1891C>T	p.(Gln631*)
c.1892_1893insGCGTGTAAATTCTACTGCAAATGCAGAGACAC	p.(Ala632Argfs*21)
c.1895del	p.(Ala632Glufs*11)
c.1902_1903insTC	p.(Ala635Serfs*9)
c.1909C>T	p.(Gln637*)
c.1915C>T	p.(Gln639*)
c.1929_1934delinsN[22]
c.1937del	p.(Ser646Phefs*12)
c.1937_1940del	p.(Ser646Phefs*11)
c.1942del	p.(Ser648Hisfs*10)
c.1943C>A	p.(Ser648*)
c.1945_1949del	p.(Phe650*)
c.1947_1951del	p.(Phe650*)
c.1949_1957del	p.(Phe650*)
c.1959del	p.(Val654Cysfs*4)
c.1959dup	p.(Val654Serfs*14)
c.1963dup	p.(Tyr655Leufs*13)
c.1965T>A	p.(Tyr655*)
c.1966_1967insAT	p.(Arg656Hisfs*3)
c.1968del	p.(Leu657*)
c.1968_1969del	p.(Leu657Serfs*10)
c.1970dup	p.(Ala658Serfs*10)
c.1972del	p.(Ala658Profs*5)
c.1974del	p.(Tyr659Ilefs*4)
c.1974_1981del	p.(Tyr659Alafs*6)
c.1974_1984delinsGGCT	p.(Tyr659Alafs*2)
c.1979_1981dup	p.(Leu660dup)
c.1985T>G	p.(Leu662Arg)
c.1987_1994del	p.(Asn663Leufs*2)
c.1988del	p.(Asn663Ilefs*14)
c.1996dup	p.(Cys666Leufs*2)
c.1998_1999del	p.(Cys666*)
c.2011_2014del	p.(Glu672Thrfs*4)
c.2013dup	p.(Glu672*)
c.2022del	p.(Glu675Asnfs*2)
c.2023G>T	p.(Glu675*)
c.2027T>G	p.(Leu676*)
c.2028_2040del	p.(Leu676Phefs*16)
c.2031del	p.(Glu677Aspfs*19)
c.2035_2036dup	p.(Ile680Serfs*17)
c.2039_2054dup	p.(Gln685Hisfs*12)
c.2042G>A	p.(Trp681*)
c.2043G>A	p.(Trp681*)
c.2057_2080del	p.(His686_Glu693del)
c.2062del	p.(Leu688Cysfs*8)
c.2065C>T	p.(Gln689*)
c.2065_2066insN[100]	p.(Asn690AlafsX10)
c.2072del	p.(Glu691Glyfs*5)
c.2072_2075del	p.(Glu691Valfs*4)
c.2084del	p.(Met695Argfs*10)
c.2087_2090dup	p.(Asp697Glufs*25)
c.2087_2091del	p.(Arg696Lysfs*23)
c.2088del	p.(Asp697Thrfs*8)
c.2089_2090del	p.(Asp697Glnfs*23)
c.2093_2096del	p.(Arg698Ilefs*6)
c.2095del	p.(His699Ilefs*6)
c.2095_2098del	p.(His699Trpfs*5)
c.2096dup	p.(His699Glnfs*22)
c.2110_2111del	p.(Met704Aspfs*16)
c.2113del	p.(Met705Cysfs*10)
c.2118T>A	p.(Cys706*)
c.2118_2130del	p.(Cys706*)
c.2119T>C	p.(Ser707Pro)
c.2126_2137delinsN[6]
c.2127T>G	p.(Tyr709*)
c.2139del	p.(Val714*)
c.2143A>T	p.(Lys715*)
c.2148dup	p.(Ile717Tyrfs*4)
c.2158A>T	p.(Lys720*)
c.2164A>T	p.(Lys722*)
c.2167dup	p.(Ile723Asnfs*28)
c.2168del	p.(Ile723Thrfs*3)
c.2170_2191del	p.(Ile724Phefs*13)
c.2174del	p.(Val725Glufs*19)
c.2176del	p.(Thr726Glnfs*18)
c.2184C>A	p.(Tyr728*)
c.2193_2194del	p.(Pro732Serfs*18)
c.2194_2197del	p.(Pro732Metfs*11)
c.2196del	p.(His733Metfs*11)
c.2200dup	p.(Ala734Glyfs*17)
c.2206C>T	p.(Gln736*)
c.2209G>T	p.(Glu737*)
c.2212-1G>T
c.2227_2228del	p.(Leu743Aspfs*7)
c.2227_2228insN[4]
c.2228del	p.(Leu743*)
c.2228T>A	p.(Leu743*)
c.2237_2241del	p.(Glu746Glyfs*3)
c.2237_2241dup	p.(Glu748Lysfs*8)
c.2242del	p.(Glu748Serfs*6)
c.2242G>T	p.(Glu748*)
c.2243_2244dup	p.(Tyr749Serfs*6)
c.2244del	p.(Glu748Aspfs*6)
c.2244_2245insATAGAATC	p.(Tyr749Ilefs*8)
c.2248dup	p.(Asp750Glyfs*8)
c.2253del	p.(Ile752Leufs*2)
c.2273C>A	p.(Ser758*)
c.2284C>T	p.(Gln762*)
c.2288_2289del	p.(Arg763Thrfs*31)
c.2296del	p.(Thr766Glnfs*44)
c.2306T>A	p.(Leu769*)
c.2307_2308delinsTT	p.(Leu769_Lys928delinsPhe)
c.2307_2308delinsTTTT	p.(Leu769Phefs*42)
c.2308C>T	p.(Gln770*)
c.2311dup	p.(Tyr771Leufs*24)
c.2327_2329delinsTT	p.(Pro776Leufs*34)
c.2330del	p.(Pro777Leufs*33)
c.2331del	p.(Thr778Profs*32)
c.2347_2353del	p.(Pro783Phefs*25)
c.2363_2384dup	p.(Arg798Glnfs*4)
c.2370C>G	p.(Tyr790*)
c.2380_2389del	p.(Ser794Tyrfs*13)
c.2384C>G	p.(Ser795*)
c.2386_2395del	p.(Pro796Phefs*11)
c.2390del	p.(Leu797Tyrfs*13)
c.2390T>G	p.(Leu797*)
c.2391dup	p.(Arg798Thrfs*17)
c.2394dup	p.(Ile799Aspfs*16)
c.2415del	p.(Tyr805*)
c.2422_2440del	p.(Pro808Lysfs*12)
c.2425del	p.(Leu809*)
c.2439_2440dup	p.(Lys814Ilefs*13)
c.2447C>G	p.(Ser816*)
c.2449G>T	p.(Glu817*)
c.2451del	p.(Gly818Valfs*8)
c.2470A>T	p.(Lys824*)
c.2478_2479del	p.(Pro827Lysfs*10)
c.2480del	p.(Pro827Glnfs*6)
c.2480_2486del	p.(Pro827Glnfs*4)
c.2489+2T>A
c.2492_2495del	p.(Ile831Lysfs*17)
c.2497del	p.(Val833Tyrfs*16)
c.2498dup	p.(Ser834Ilefs*4)
c.2501C>T	p.(Ser834Leu)
c.2502delinsTGTCAATG	p.(Ile835Valfs*5)
c.2513C>G	p.(Ser838*)
c.2516del	p.(Phe839Serfs*10)
c.2536C>T	p.(Gln846*)
c.2550dup	p.(Met851Aspfs*4)
c.2552del	p.(Met851Argfs*22)
c.2584del	p.(Ser862Valfs*11)
c.2627del	p.(Arg876Profs*29)

## Sheet: Table S3
Supplementary Table 3: PCR primer sequences for RB1 exons
Exon	Forward primer (5'->3')	Reverse primer (5'->3')	Sequencing primer (5' -> 3')	PCR annealing temperature
1	GGTTTCCCAGTTTAATTCCTCA	CAAGAACCCAGAATCCTGTCAC	Forward, Reverse	58°C
1*	GTAACGGGAGTCGGGAGAG	ACCTGACGAGAGGCAGGTC	Reverse	58°C
2	TTTGGAATGACCATGAAAAAGATA	AAATTTCCTCTGGGTAATGGAATT	Forward	60°C
3	TGCCATCAGAAGGATGTGTTAC	TTTCCAGGACACAAACTGCTAC	Forward	60°C
4	TGCAAAAAGTAATTCCTTCCAAAG	AATTCCCAGAATCTAATTGTGAAC	Forward	58°C
6	AATTATGCAATTAAAATGGACTGC	TTAATAAGCCAAGCAGAGAATGAGG	Reverse	60°C
8	AGAAGAGGGATGGCAAAAAC	TGCTACTGCAAAAGAGTTAGCAC	Reverse	60°C
10	TGTTTTGTAGCATTGGCTATCTTT	TGTTATAGGACACACAATTCACATT	Forward	60°C
11	CCAGGGAGAAAGCATCTGAC	ACCACACCTGGCCTTCAATA	Reverse	60°C
12	AGACAAGTGGGAGGCAGTGTAT	AGGCATAAGTTGCAAGGAAGAA	Forward	60°C
14	ATTGTGATTTTCTAAAATAGCAGG	AGAAACACACCACATTTTAACT	CTACAGGTCTACACCACC	60°C
17	AATTGGAAGGCTATTTCCTATGAGT	CTGTGCTGTATTAGATGGTTTAGGG	Reverse	60°C
18	TGTCAATTGTGCCTAAAATTCATAG	TGACTTTATTTGGGTCATGTACCTT	Forward	58°C
19	AGGCAGTAATCCCCAGGAAA	AACGACTCTGAATAGTCAAG	Reverse	58°C
20	TAGAAAAGAGGTTTCTGTTAAAATGCTA	GGTGAAGTGCTTGATTTTCTTAC	Reverse	58°C
21	CACACTTTGGGTTAAACACTTCA	TTTCATAATTACCCTTATCTTTCCA	Forward	60°C
22_23	GAGCAGCTATAATCCAAGCCTAA	GCAAATAGAGTTTCAAGAGTCTAGC	Reverse	58°C
*Alternative exon 1 primers positioned closer to the variant

## Sheet: Table S4
Supplementary Table 4: Cost comparison of genetic testing versus conventional clinical screening for retinoblastoma patients
Proband	ZAR	USD	Blood		Saliva
			ZAR	USD	ZAR	USD
Genetic Testing#
DNA extraction (unit cost)			150	8	460	25
NGS panel screening (unit cost)			5000	271	5000	271
Sanger sequencing (unit cost)			300	16	300	16
MS-MLPA (unit cost)			391	21	391	21
Total			5841	316	6151	333
Conventional Clinical Screening
Private sector EUA (until 7 years of age)*	460200	24903
Public sector EUA (until 7 years of age)*	295200	15974
Annual in-room examination	146000	7900
Private sector CCS	606200	32803
Public sector CCS	441200	23874
Genetic Testing and Conventional Clinical Screening
Private sector (1X GT, 1X CCS)			612041	33119	612351	33136
Public sector (1X GT, 1X CCS)			447041	24191	447351	24207
Cascade	ZAR	USD	Blood		Saliva
			ZAR	USD	ZAR	USD
Genetic Testing#
DNA extraction (unit cost)			150	8	460	25
Sanger sequencing (unit cost)			300	16	300	16
Total			450	24	760	41
Conventional Clinical Screening
Private sector EUA (until 7 years of age)*	460200	24903
Public sector EUA (until 7 years of age)*	295200	15974
Annual in-room examination	146000	7900
Private sector CCS	606200	32803
Public sector CCS	441200	23874
Genetic Testing and Conventional Clinical Screening
Private sector for Gen IV (5X GT, 4X CCS)			2427050	131334	2428600	131418
Public sector for Gen IV (5X GT, 4X CCS)			1767050	95620	1768600	95703
Private sector for Gen V (8X GT, 4X CCS)			2428400	131407	2430880	131541
Public sector for Gen V (8X GT, 4X CCS)			1768400	95693	1770880	95827
Proband and cascade	ZAR	USD	Blood		Saliva
			ZAR	USD	ZAR	USD
Conventional Clinical Screening
Total private sector CCS for Proband and Gen IV	3637200	196818
Total public sector CCS for Proband and Gen IV	2647200	143247
Total private sector CCS for Proband, Gen IV, and Gen V	9699200	524848
Total public sector CCS for Proband, Gen IV, and Gen V	7059200	381991
Genetic Testing and Conventional Clinical Screening
Total private sector for Proband and Gen IV (6X GT, 5X CCS)			3039091	164453	3040951	164554
Total public sector for Proband and Gen IV (6X GT, 5X CCS)			2214091	119810	2215951	119911
Total private sector for Proband, Gen IV, and V (14X GT, 9X CCS)			5467491	295860	5471831	296095
Total public sector for Proband, Gen IV, and V (14X GT, 9X CCS)			3982491	215503	3986831	215738
Cost comparison			Blood		Saliva
			ZAR	USD	ZAR	USD
Total cost savings for Proband and Gen IV (private sector)			598109	32365	596249	32265
Total cost savings for Proband and Gen IV (public sector)			433109	23437	431249	23336
Total cost savings for Proband, Gen IV, and Gen V (private sector)			4231709	228989	4227369	228754
Total cost savings for Proband, Gen IV, and Gen V (public sector)			3076709	166489	3072369	166254
#Unit costs for genetic testing in our research laboratory
*This cost includes the initial consultation, surgeon’s fee, anaesthesia, theatre time, as well as transport, food, and accommodation at Childhood Cancer Foundation
DNA deoxyribonucleic acid, NGS next-generation sequencing, MS-MLPA methylation-specific multiplex ligation-dependent probe amplification, EUA examination under anesthetic, Gen generation, CCS conventional clinical screening, GT genetic testing

## Sheet: Table S5
Supplementary Table 5: ACMG classification of presumed benign RB1 single nucleotide variants detected in the in-house control cohort
cDNA variant	Protein variant	Variant type	ACMG classification	ACMG evidence summary
c.137+86T>C		Intronic	Benign	BA1 - This variant is common in the general population (gnomAD), and is present in all 80 individuals in our in-house control cohort (100%) BP5 - Variant found in a patient with a different retinal disease; RB1 is not associated with the phenotype BP6 - Reported as benign in ClinVar BP7 - A non-coding variant with no predicted effect on splicing (SpliceAI scores are negligible)
c.500+23T>G		Intronic	Benign	BA1 - This variant is common in the general population (gnomAD), and is present in 79 individuals in our in-house control cohort (99%) BP5 - Variant found in a patient with a different retinal disease; RB1 is not associated with the phenotype BP6 - Reported as benign in ClinVar BP7 - A non-coding variant with no predicted effect on splicing (SpliceAI scores are negligible)
c.1128-72G>T		Intronic	Benign	BA1 - This variant is common in the general population (gnomAD), and is present in 79 individuals in our in-house control cohort (99%) BP5 - Variant found in a patient with a different retinal disease; RB1 is not associated with the phenotype BP6 - Reported as benign in ClinVar BP7 - A non-coding variant with no predicted effect on splicing (SpliceAI scores are negligible)
c.2663+33C>T		Intronic	Benign	BA1 - This variant is common in the general population (gnomAD), and is present in 77 individuals in our in-house control cohort (96%) BP5 - Variant found in a patient with a different retinal disease; RB1 is not associated with the phenotype BP6 - Reported as benign in ClinVar BP7 - A non-coding variant with no predicted effect on splicing (SpliceAI scores are negligible)
c.137+107G>A		Intronic	Benign	BA1 - This variant is common in the general population (gnomAD), and is present in 38 individuals in our in-house control cohort (48%) BP5 - Variant found in a patient with a different retinal disease; RB1 is not associated with the phenotype BP6 - Reported as benign in ClinVar BP7 - A non-coding variant with no predicted effect on splicing (SpliceAI scores are negligible)
c.380+45C>T		Intronic	Benign	BA1 - This variant is common in the general population (gnomAD), and is present in 28 individuals in our in-house control cohort (35%) BP5 - Variant found in a patient with a different retinal disease; RB1 is not associated with the phenotype BP6 - Reported as benign in ClinVar BP7 - A non-coding variant with no predicted effect on splicing (SpliceAI scores are negligible)
c.137+106_137+107insA		Intronic	Likely benign	BP5 - Variant found in a patient with a different retinal disease; RB1 is not associated with the phenotype BP7 - A non-coding variant with no predicted effect on splicing (SpliceAI scores are negligible)
c.2664-10T>A		Intronic	Benign	BA1 - This variant is common in the general population (gnomAD), and is present in 20 individuals in our in-house control cohort (25%) BP5 - Variant found in a patient with a different retinal disease; RB1 is not associated with the phenotype BP6 - Reported as benign in ClinVar BP7 - A non-coding variant with no predicted effect on splicing (SpliceAI scores are negligible)
c.-15C>T		Regulatory (5' UTR)	Likely benign	BP5 - Variant found in a patient with a different retinal disease; RB1 is not associated with the phenotype BP7 - A non-coding variant with no predicted effect on splicing (SpliceAI scores are negligible)
c.264+75T>C		Intronic	Benign	BA1 - This variant is common in the general population (gnomAD), and is present in 15 individuals in our in-house control cohort (19%) BP5 - Variant found in a patient with a different retinal disease; RB1 is not associated with the phenotype BP6 - Reported as benign in ClinVar BP7 - A non-coding variant with no predicted effect on splicing (SpliceAI scores are negligible)
c.1216-29A>G		Intronic	Benign	BA1 - This variant is common in the general population (gnomAD), and is present in 8 individuals in our in-house control cohort (10%) BP5 - Variant found in a patient with a different retinal disease; RB1 is not associated with the phenotype BP6 - Reported as benign in ClinVar BP7 - A non-coding variant with no predicted effect on splicing (SpliceAI scores are negligible)
c.45_53del	p.(Ala16_Ala18del)	In-frame deletion	Benign	BA1 - This variant is common in the general population (gnomAD), and is present in 7 individuals in our in-house control cohort (9%) BP5 - Variant found in a patient with a different retinal disease; RB1 is not associated with the phenotype BP6 - Reported as benign in ClinVar
c.1499-63del		Intronic	Benign	BA1 - This variant is common in the general population (gnomAD), and is present in 7 individuals in our in-house control cohort (9%) BP5 - Variant found in a patient with a different retinal disease; RB1 is not associated with the phenotype BP7 - A non-coding variant with no predicted effect on splicing (SpliceAI scores are negligible)
c.1421+26dup		Intronic	Likely benign	BP5 - Variant found in a patient with a different retinal disease; RB1 is not associated with the phenotype BP7 - A non-coding variant with no predicted effect on splicing (SpliceAI scores are negligible)
c.380+12T>C		Intronic	Benign	BA1 - This variant is common in the general population (gnomAD), and is present in 5 individuals in our in-house control cohort (6%) BP5 - Variant found in a patient with a different retinal disease; RB1 is not associated with the phenotype BP6 - Reported as benign in ClinVar BP7 - A non-coding variant with no predicted effect on splicing (SpliceAI scores are negligible)
c.2490-79A>G		Intronic	Benign	BA1 - This variant is common in the general population (gnomAD), and is present in 5 individuals in our in-house control cohort (6%) BP5 - Variant found in a patient with a different retinal disease; RB1 is not associated with the phenotype BP6 - Reported as benign in ClinVar BP7 - A non-coding variant with no predicted effect on splicing (SpliceAI scores are negligible)
c.1390-11A>G		Intronic	Benign	BA1 - This variant is common in the general population (gnomAD), and is present in 4 individuals in our in-house control cohort (5%) BP5 - Variant found in a patient with a different retinal disease; RB1 is not associated with the phenotype BP7 - A non-coding variant with no predicted effect on splicing (SpliceAI scores are negligible)
c.1390-14A>T		Intronic	Benign	BA1 - This variant is common in the general population (gnomAD), and is present in 4 individuals in our in-house control cohort (5%) BP5 - Variant found in a patient with a different retinal disease; RB1 is not associated with the phenotype BP6 - Reported as benign in ClinVar BP7 - A non-coding variant with no predicted effect on splicing (SpliceAI scores are negligible)
c.2713+64T>C		Intronic	Likely benign	BP5 - Variant found in a patient with a different retinal disease; RB1 is not associated with the phenotype BP7 - A non-coding variant with no predicted effect on splicing (SpliceAI scores are negligible)
c.*39G>A		Regulatory (3'UTR)	Likely benign	BP5 - Variant found in a patient with a different retinal disease; RB1 is not associated with the phenotype BP7 - A non-coding variant with no predicted effect on splicing (SpliceAI scores are negligible)
c.380+37A>G		Intronic	Likely benign	BP5 - Variant found in a patient with a different retinal disease; RB1 is not associated with the phenotype BP7 - A non-coding variant with no predicted effect on splicing (SpliceAI scores are negligible)
c.1128-72G>A		Intronic	Likely benign	BP5 - Variant found in a patient with a different retinal disease; RB1 is not associated with the phenotype BP7 - A non-coding variant with no predicted effect on splicing (SpliceAI scores are negligible)
c.2490-45A>G		Intronic	Likely benign	BP5 - Variant found in a patient with a different retinal disease; RB1 is not associated with the phenotype BP6 - Reported as benign in ClinVar BP7 - A non-coding variant with no predicted effect on splicing (SpliceAI scores are negligible)
c.2521-11G>A		Intronic	Likely benign	BP5 - Variant found in a patient with a different retinal disease; RB1 is not associated with the phenotype BP6 - Reported as benign in ClinVar BP7 - A non-coding variant with no predicted effect on splicing (SpliceAI scores are negligible)
c.1421+26_1421+27insAT		Intronic	Likely benign	BP5 - Variant found in a patient with a different retinal disease; RB1 is not associated with the phenotype BP7 - A non-coding variant with no predicted effect on splicing (SpliceAI scores are negligible)
c.1390-16del		Intronic	Likely benign	BP5 - Variant found in a patient with a different retinal disease; RB1 is not associated with the phenotype BP7 - A non-coding variant with no predicted effect on splicing (SpliceAI scores are negligible)
c.1390-29del		Intronic	Likely benign	BP5 - Variant found in a patient with a different retinal disease; RB1 is not associated with the phenotype BP7 - A non-coding variant with no predicted effect on splicing (SpliceAI scores are negligible)
c.2061C>T	p.(Thr687Thr)	Synonymous	Likely benign	BP5 - Variant found in a patient with a different retinal disease; RB1 is not associated with the phenotype BP7 - A synonymous variant with no predicted effect on splicing (SpliceAI scores are negligible)
c.1421+9T>C		Intronic	Likely benign	BP5 - Variant found in a patient with a different retinal disease; RB1 is not associated with the phenotype BP6 - Reported as benign in ClinVar BP7 - A non-coding variant with no predicted effect on splicing (SpliceAI scores are negligible)
c.1499-117T>C		Intronic	Likely benign	BP5 - Variant found in a patient with a different retinal disease; RB1 is not associated with the phenotype BP7 - A non-coding variant with no predicted effect on splicing (SpliceAI scores are negligible)
c.2490-94T>A		Intronic	Likely benign	BP5 - Variant found in a patient with a different retinal disease; RB1 is not associated with the phenotype BP7 - A non-coding variant with no predicted effect on splicing (SpliceAI scores are negligible)
c.2566G>A	p.(Asp856Asn)	Missense	Likely benign	BP5 - Variant found in a patient with a different retinal disease; RB1 is not associated with the phenotype BP1 - A missense variant in a gene (RB1) for which primarily truncating variants are known to cause disease
c.1129A>T	p.(Thr377Ser)	Missense	Likely benign	BP5 - Variant found in a patient with a different retinal disease; RB1 is not associated with the phenotype BP1 - A missense variant in a gene (RB1) for which primarily truncating variants are known to cause disease BP6 - Reported as benign in ClinVar
c.52G>T	p.(Ala18Ser)	Missense	Likely benign	BP5 - Variant found in a patient with a different retinal disease; RB1 is not associated with the phenotype BP1 - A missense variant in a gene (RB1) for which primarily truncating variants are known to cause disease BP6 - Reported as benign in ClinVar
c.1574C>G	p.(Ala525Gly)	Missense	Likely benign	BP5 - Variant found in a patient with a different retinal disease; RB1 is not associated with the phenotype BP1 - A missense variant in a gene (RB1) for which primarily truncating variants are known to cause disease BP6 - Reported as benign in ClinVar
c.1041T>G	p.(Ser347=)	Synonymous	Likely benign	BP5 - Variant found in a patient with a different retinal disease; RB1 is not associated with the phenotype BP7 - A synonymous variant with no predicted effect on splicing (SpliceAI scores are negligible)
c.718+35A>T		Intronic	Likely benign	BP5 - Variant found in a patient with a different retinal disease; RB1 is not associated with the phenotype BP7 - A non-coding variant with no predicted effect on splicing (SpliceAI scores are negligible)
c.501-38G>A		Intronic	Likely benign	BP5 - Variant found in a patient with a different retinal disease; RB1 is not associated with the phenotype BP7 - A non-coding variant with no predicted effect on splicing (SpliceAI scores are negligible)
c.137+94C>T		Intronic	Likely benign	BP5 - Variant found in a patient with a different retinal disease; RB1 is not associated with the phenotype BP7 - A non-coding variant with no predicted effect on splicing (SpliceAI scores are negligible)
c.264+111A>C		Intronic	Likely benign	BP5 - Variant found in a patient with a different retinal disease; RB1 is not associated with the phenotype BP7 - A non-coding variant with no predicted effect on splicing (SpliceAI scores are negligible)
c.2520+38T>C		Intronic	Likely benign	BP5 - Variant found in a patient with a different retinal disease; RB1 is not associated with the phenotype BP7 - A non-coding variant with no predicted effect on splicing (SpliceAI scores are negligible)
c.2212-29T>C		Intronic	Likely benign	BP5 - Variant found in a patient with a different retinal disease; RB1 is not associated with the phenotype BP7 - A non-coding variant with no predicted effect on splicing (SpliceAI scores are negligible)
c.2212-45T>A		Intronic	Likely benign	BP5 - Variant found in a patient with a different retinal disease; RB1 is not associated with the phenotype BP7 - A non-coding variant with no predicted effect on splicing (SpliceAI scores are negligible)
c.2212-22T>C		Intronic	Likely benign	BP5 - Variant found in a patient with a different retinal disease; RB1 is not associated with the phenotype BP7 - A non-coding variant with no predicted effect on splicing (SpliceAI scores are negligible)
c.1390-34A>T		Intronic	Likely benign	BP5 - Variant found in a patient with a different retinal disease; RB1 is not associated with the phenotype BP7 - A non-coding variant with no predicted effect on splicing (SpliceAI scores are negligible)
c.1422-29_1422-28delinsTA		Intronic	Likely benign	BP5 - Variant found in a patient with a different retinal disease; RB1 is not associated with the phenotype BP7 - A non-coding variant with no predicted effect on splicing (SpliceAI scores are negligible)
c.1390-27T>C		Intronic	Likely benign	BP5 - Variant found in a patient with a different retinal disease; RB1 is not associated with the phenotype BP7 - A non-coding variant with no predicted effect on splicing (SpliceAI scores are negligible)
c.2212-26T>C		Intronic	Likely benign	BP5 - Variant found in a patient with a different retinal disease; RB1 is not associated with the phenotype BP7 - A non-coding variant with no predicted effect on splicing (SpliceAI scores are negligible)
c.2212-25T>C		Intronic	Likely benign	BP5 - Variant found in a patient with a different retinal disease; RB1 is not associated with the phenotype BP7 - A non-coding variant with no predicted effect on splicing (SpliceAI scores are negligible)
c.1707A>G	p.Leu569=	Synonymous	Likely benign	BP5 - Variant found in a patient with a different retinal disease; RB1 is not associated with the phenotype BP6 - Reported as benign in ClinVar BP7 - A synonymous variant with no predicted effect on splicing (SpliceAI scores are negligible)
c.2212-48A>T		Intronic	Likely benign	BP5 - Variant found in a patient with a different retinal disease; RB1 is not associated with the phenotype BP7 - A non-coding variant with no predicted effect on splicing (SpliceAI scores are negligible)
c.2212-17T>A		Intronic	Likely benign	BP5 - Variant found in a patient with a different retinal disease; RB1 is not associated with the phenotype BP7 - A non-coding variant with no predicted effect on splicing (SpliceAI scores are negligible)
ACMG American College of Medical Genetics and Genomics, UTR untranslated region

## Sheet: Table S6
Supplementary Table 6: ACMG classification of causal RB1 variants detected in our Southern African cohort
Chromosomal coordinates	Gene	Transcript	Exon	cDNA variant	Protein variant	Variant type	rsID	ACMG classification	ACMG evidence summary
chr13:48878084	RB1	NM_000321.3	1	c.37_65del	p.Ala13ThrfsTer8	Frameshift	rs1064792974	Pathogenic	PVS1: Null variant (frameshift) in a gene (RB1) where LOF is a known mechanism of disease PM2: Absent from gnomAD and ExAC PP1: Variant detected in the affected mother PP4: Patient presents with unilateral retinoblastoma and a family history of retinoblastoma PP5: Reported as pathogenic in ClinVar
chr13:49039121	RB1	NM_000321.3	Intron 22	c.2212-13T>A	-	Intronic	rs2138344431	Pathogenic	PS4_Moderate: Prevalence of variant in affected individuals is significantly increased compared to controls (ClinVar ID: 126799) PM2: Absent from gnomAD and ExAC PP3: SpliceAI informs an acceptor loss and acceptor gain score of 0.98 and 1.00, respectively PP4: Patient presents with bilateral retinoblastoma PP5: Reported as pathogenic in ClinVar
chr13:48942673	RB1	NM_000321.3	11	c.1060C>T	p.Gln354Ter	Nonsense	rs764547244	Pathogenic	PVS1: Null variant (nonsense) in a gene (RB1) where LOF is a known mechanism of disease PM2: Absent from gnomAD and ExAC PP4: Patient presents with bilateral retinoblastoma PP5: Reported as pathogenic in the LOVD
chr13:48955473	RB1	NM_000321.3	17	c.1589A>G	p.Lys530Arg	Missense	rs1948534047	Pathogenic	PS4_Moderate: Prevalence of variant in affected individuals is significantly increased compared to controls (ClinVar ID: 1037460) PM2: Absent from gnomAD and ExAC PP3: Predicted deleterious by SIFT, probably damaging by PolyPhen-2, highly conserved (PhyloP 8.94), and REVEL score 0.93 PP4: Patient presents with bilateral retinoblastoma PP5: Reported as pathogenic in ClinVar
chr13:48936995	RB1	NM_000321.3	8	c.763C>T	p.Arg255Ter	Nonsense	rs587778842	Pathogenic	PVS1: Null variant (nonsense) in a gene (RB1) where LOF is a known mechanism of disease PM2: Absent from gnomAD and ExAC PP4: Patient presents with bilateral retinoblastoma PP5: Reported as pathogenic in ClinVar and the LOVD
chr13:48916832	RB1	NM_000321.3	3	c.363dup	p.(Lys122GlufsTer9)	Frameshift	no rsID	Pathogenic	PVS1: Null variant (frameshift) in a gene (RB1) where LOF is a known mechanism of disease PM2: Absent from gnomAD and ExAC PP4: Patient presents with bilateral retinoblastoma Not in ClinVar or the LOVD
chr13:48942676	RB1	NM_000321.3	11	c.1063A>T	p.(Arg355Ter)	Nonsense	no rsID	Pathogenic	PVS1: Null variant (nonsense) in a gene (RB1) where LOF is a known mechanism of disease PM2: Absent from gnomAD PP4: Patient presents with bilateral retinoblastoma Not in ClinVar or the LOVD
chr13:49039130	RB1	NM_000321.3	22	c.2212-1_2214del	-	Splicing	rs2542375089	Pathogenic	PVS1: Null variant (canonical -1 splice site) in a gene (RB1) where LOF is a known mechanism of disease PM2: Absent from gnomAD and ExAC PP3: SpliceAI informs an acceptor loss score of 0.98 PP4: Patients presents with bilateral retinoblastoma PP5: Reported as pathogenic in ClinVar
chr13:48947629	RB1	NM_000321.3	12	c.1215+1G>A	-	Splicing	rs587776783	Pathogenic	PVS1: Null variant (canonical +1 splice site) in a gene (RB1) where LOF is a known mechanism of disease PM2: Absent from gnomAD and ExAC PP3: SpliceAI informs an acceptor loss and donor loss score of 0.63 and 0.98, respectively PP4: Patient 1 presents with unilateral retinoblastoma and patient 2 and 3 present with bilateral retinoblastoma PP5: Reported as pathogenic in ClinVar and the LOVD
chr13:48936983	RB1	NM_000321.3	8	c.751C>T	p.Arg251Ter	Nonsense	rs1131690863	Pathogenic	PVS1: Null variant (nonsense) in a gene (RB1) where LOF is a known mechanism of disease PM2: Absent from gnomAD and ExAC PP4: Patient 1 and 2 present with bilateral retinoblastoma PP5: Reported as pathogenic in ClinVar and the LOVD
chr13:48953730	RB1	NM_000321.3	14	c.1333C>T	p.Arg445Ter	Nonsense	rs3092891	Pathogenic	PVS1: Null variant (nonsense) in a gene (RB1) where LOF is a known mechanism of disease PM2: Absent from gnomAD and ExAC PP4: Patient 1 presents with unilateral retinoblastoma and patient 2 presents with bilateral retinoblastoma PP5: Reported as pathogenic in ClinVar and the LOVD
chr13:48953760	RB1	NM_000321.3	14	c.1363C>T#	p.Arg455Ter	Nonsense	rs121913302	Pathogenic	PVS1: Null variant (nonsense) in a gene (RB1) where LOF is a known mechanism of disease PM2: Absent from gnomAD and ExAC PP4: Patient presents with bilateral retinoblastoma PP5: Reported as pathogenic in ClinVar and the LOVD
chr13:48955398	RB1	NM_000321.3	17	c.1515dup	p.(Leu506SerfsTer2)	Frameshift	no rsID	Pathogenic	PVS1: Null variant (frameshift) in a gene (RB1) where LOF is a known mechanism of disease PM2: Absent from gnomAD and ExAC PP4: Patient presents with bilateral retinoblastoma Not in ClinVar or the LOVD
chr13:49027168	RB1	NM_000321.3	18	c.1735C>T	p.Arg579Ter	Nonsense	rs121913305	Pathogenic	PVS1: Null variant (nonsense) in a gene (RB1) where LOF is a known mechanism of disease PM2: Absent from gnomAD and ExAC PP4: Patient presents with bilateral retinoblastoma PP5: Reported as pathogenic in ClinVar and the LOVD
chr13:48955425	RB1	NM_000321.3	17	c.1544del	p.Pro515HisfsTer4	Frameshift	no rsID	Pathogenic	PVS1: Null variant (frameshift) in a gene (RB1) where LOF is a known mechanism of disease PM2: Absent from gnomAD and ExAC PP4: Patient presents with bilateral retinoblastoma and a family history of retinoblastoma* Not in ClinVar or the LOVD
chr13:48937002	RB1	NM_000321.3	8	c.771del	p.(Asn258ThrfsTer6)	Frameshift	no rsID	Pathogenic	PVS1: Null variant (frameshift) in a gene (RB1) where LOF is a known mechanism of disease PM2: Absent from gnomAD and ExAC PP4: Patient presents with bilateral retinoblastoma Not in ClinVar or the LOVD
chr13:48919214	RB1	NM_000321.3	4	c.381-2A>G	-	Splicing	rs1952480014	Pathogenic	PVS1: Null variant (canonical -2 splice site) in a gene (RB1) where LOF is a known mechanism of disease PM2: Absent from gnomAD and ExAC PP3: SpliceAI informs an acceptor loss and acceptor gain score of 1.00 and 0.94, respectively PP4: Patients presents with bilateral retinoblastoma PP5: Reported as pathogenic in ClinVar
chr13:48955455	RB1	NM_000321.3	17	c.1572_1573del	p.(Lys524AsnfsTer3)	Frameshift	no rsID	Pathogenic	PVS1: Null variant (frameshift) in a gene (RB1) where LOF is a known mechanism of disease PM2: Absent from gnomAD and ExAC PP4: Patient presents with bilateral retinoblastoma and a family history of retinoblastoma* Not in ClinVar or the LOVD
chr13:48878140	RB1	NM_000321.3	1	c.94del	p.(Asp32ThrfsTer33)	Frameshift	no rsID	Pathogenic	PVS1: Null variant (frameshift) in a gene (RB1) where LOF is a known mechanism of disease PM2: Absent from gnomAD and ExAC PP1: Variant detected in the affected mother PP4: Patient presents with bilateral retinoblastoma and a family history of retinoblastoma Not in ClinVar or the LOVD
chr13:48919331	RB1	NM_000321.3	4	c.496G>T	p.Glu166Ter	Nonsense	rs1131690874	Pathogenic	PVS1: Null variant (nonsense) in a gene (RB1) where LOF is a known mechanism of disease PM2: Absent from gnomAD and ExAC PP4: Patient presents with bilateral retinoblastoma and a family history of retinoblastoma* PP5: Reported as pathogenic in ClinVar
chr13:48947540	RB1	NM_000321.3	12	c.1128-1G>A	-	Splicing	rs2138130852	Pathogenic	PVS1: Null variant (canonical -1 splice site) in a gene (RB1) where LOF is a known mechanism of disease PM2: Absent from gnomAD and ExAC PP3: SpliceAI informs an acceptor loss and donor loss score of 0.97 and 0.89, respectively PP4: Patients presents with bilateral retinoblastoma PP5: Reported as pathogenic in ClinVar
chr13:49033822	RB1	NM_000321.3	20	c.1961-2A>C	-	Splicing	no rsID	Pathogenic	PVS1: Null variant (canonical -2 splice site) in a gene (RB1) where LOF is a known mechanism of disease PM2: Absent from gnomAD and ExAC PP3: SpliceAI informs an acceptor loss and acceptor gain score of 1.00 and 0.93, respectively PP4: Patients presents with bilateral retinoblastoma Not in ClinVar or the LOVD
chr13:49039339	RB1	NM_000321.3	23	c.2326-2A>G	-	Splicing	rs1949432057	Pathogenic	PVS1: Null variant (canonical -2 splice site) in a gene (RB1) where LOF is a known mechanism of disease PM2: Absent from gnomAD and ExAC PP1: Variant detected in the affected mother PP3: SpliceAI informs an acceptor loss and acceptor gain score of 0.99 and 0.55, respectively PP4: Patients presents with unilateral retinoblastoma and a family history of retinoblastoma PP5: Reported as pathogenic in…
chr13:48937080	RB1	NM_000321.3	8	c.849del	p.(Cys283Ter)	Nonsense	no rsID	Pathogenic	PVS1: Null variant (nonsense) in a gene (RB1) where LOF is a known mechanism of disease PM2: Absent from gnomAD and ExAC PP4: Patient presents with bilateral retinoblastoma Not in ClinVar or the LOVD
chr13:49039436	RB1	NM_000321.3	23	c.2425del	p.Leu809Ter	Nonsense	no rsID	Pathogenic	PVS1: Null variant (nonsense) in a gene (RB1) where LOF is a known mechanism of disease PM2: Absent from gnomAD and ExAC PP4: Patient presents with bilateral retinoblastoma PP5: Reported as pathogenic in the LOVD
chr13:48919244	RB1	NM_000321.3	4	c.409G>T	p.Glu137Ter	Nonsense	rs121913296	Pathogenic	PVS1: Null variant (nonsense) in a gene (RB1) where LOF is a known mechanism of disease PM2: Absent from gnomAD and ExAC PP4: Patient presents with bilateral retinoblastoma PP5: Reported as pathogenic in ClinVar and the LOVD
chr13:49037896	RB1	NM_000321.3	21	c.2139dup	p.(Val714SerfsTer7)	Frameshift	no rsID	Pathogenic	PVS1: Null variant (frameshift) in a gene (RB1) where LOF is a known mechanism of disease PM2: Absent from gnomAD and ExAC PP4: Patient presents with bilateral retinoblastoma Not in ClinVar; variant of uncertain signifigance in the LOVD
chr13:48923160	RB1	NM_000321.3	6	c.607+1G>A	-	Splicing	rs587776789	Pathogenic	PVS1: Null variant (canonical +1 splice site) in a gene (RB1) where LOF is a known mechanism of disease PM2: Absent from gnomAD and ExAC PP3: SpliceAI informs an acceptor loss and donor loss score of 0.72 and 0.97, respectively PP4: Patients presents with bilateral retinoblastoma PP5: Reported as pathogenic in ClinVar
chr13:48941648	RB1	NM_000321.3	10	c.958C>T	p.Arg320Ter	Nonsense	rs121913300	Pathogenic	PVS1: Null variant (nonsense) in a gene (RB1) where LOF is a known mechanism of disease PM2: Absent from gnomAD and ExAC PP4: Patient presents with bilateral retinoblastoma PP5: Reported as pathogenic in ClinVar and the LOVD
chr13:48881415	RB1	NM_000321.3	2	c.138-1G>T	-	Splicing	rs1593414337	Pathogenic	PVS1: Null variant (canonical -1 splice site) in a gene (RB1) where LOF is a known mechanism of disease PM2: Absent from gnomAD and ExAC PP3: SpliceAI informs an acceptor loss and acceptor gain score of 0.98 and 0.68, respectively PP4: Patient presents with bilateral retinoblastoma PP5: Reported as pathogenic in ClinVar
chr13:49033905	RB1	NM_000321.3	20	c.2042G>A	p.Trp681Ter	Nonsense	rs2138336207	Pathogenic	PVS1: Null variant (nonsense) in a gene (RB1) where LOF is a known mechanism of disease PM2: Absent from gnomAD and ExAC PP4: Patient presents with bilateral retinoblastoma PP5: Reported as pathogenic in ClinVar and the LOVD
chr13:48942676	RB1	NM_000321.3	11	c.1064_1065del	p.Arg355AsnfsTer6	Frameshift	rs1131690861	Pathogenic	PVS1: Null variant (frameshift) in a gene (RB1) where LOF is a known mechanism of disease PM2: Absent from gnomAD and ExAC PP4: Patient presents with bilateral retinoblastoma PP5: Reported as pathogenic in ClinVar and the LOVD
chr13:49033842	RB1	NM_000321.3	20	c.1981del	p.(Arg661GlyfsTer2)	Frameshift	no rsID	Pathogenic	PVS1: Null variant (frameshift) in a gene (RB1) where LOF is a known mechanism of disease PM2: Absent from gnomAD and ExAC PP1: Variant detected in affected father PP4: Patient presents with bilateral retinoblastoma Not in ClinVar or the LOVD
chr13:48878080	RB1	NM_000321.3	1	c.45_76del	p.Ala17ProfsTer3	Frameshift	rs1593412002	Pathogenic	PVS1: Null variant (frameshift) in a gene (RB1) where LOF is a known mechanism of disease PM2: Absent from gnomAD and ExAC PP4: Patient 1 and 2 present with bilateral retinoblastoma PP5: Reported as pathogenic in ClinVar and the LOVD
chr13:49027128	RB1	NM_000321.3	18	c.1696-1_1696delinsCT	-	Splicing	no rsID	Pathogenic	PVS1: Null variant (canonical -1 splice site) in a gene (RB1) where LOF is a known mechanism of disease PM2: Absent from gnomAD and ExAC PP3: SpliceAI informs an acceptor loss and acceptor gain score of 1.00 and 0.52, respectively PP4: Patients presents with bilateral retinoblastoma Not in ClinVar or the LOVD
chr13:48878126	RB1	NM_000321.3	1	c.83dup	p.Pro29SerfsTer2	Frameshift	no rsID	Pathogenic	PVS1: Null variant (frameshift) in a gene (RB1) where LOF is a known mechanism of disease PM2: Absent from gnomAD and ExAC PP4: Patient presents with bilateral retinoblastoma PP5: Reported as pathogenic in ClinVar
chr13:49039374	RB1	NM_000321.3	23	c.2359C>T	p.Arg787Ter	Nonsense	rs137853293	Pathogenic	PVS1: Null variant (nonsense) in a gene (RB1) where LOF is a known mechanism of disease PM2: Absent from gnomAD and ExAC PP1: Variant detected in the affected mother PP4: Patient presents with bilateral retinoblastoma and a family history of retinoblastoma PP5: Reported as pathogenic in ClinVar and the LOVD
chr13:49030463	RB1	NM_000321.3	19	c.1939_1940del	p.Leu647PhefsTer5	Frameshift	rs2138331562	Pathogenic	PVS1: Null variant (frameshift) in a gene (RB1) where LOF is a known mechanism of disease PM2: Absent from gnomAD and ExAC PP4: Patient presents with bilateral retinoblastoma PP5: Reported as pathogenic in ClinVar and the LOVD
chr13:49033916	RB1	NM_000321.3	20	c.2054_2055insAA	p.(His686SerfsTer11)	Frameshift	no rsID	Pathogenic	PVS1: Null variant (frameshift) in a gene (RB1) where LOF is a known mechanism of disease PM2: Absent from gnomAD and ExAC PP4: Patient presents with bilateral retinoblastoma Not in ClinVar or the LOVD
chr13:48941628	RB1	NM_000321.3	10	c.940-2A>T	-	Splicing	no rsID	Pathogenic	PVS1: Null variant (canonical -2 splice site) in a gene (RB1) where LOF is a known mechanism of disease PM2: Absent from gnomAD and ExAC PP3: SpliceAI informs an acceptor loss and donor loss score of 0.98 and 0.95, respectively PP4: Patients presents with bilateral retinoblastoma Not in ClinVar; variant of uncertain signifigance in the LOVD
*Parental sample(s) unavailable for segregation analysis
#Not included in the overall detection rate - pending orthogonal validation
ACMG American College of Medical Genetics and Genomics, LOF loss of function, gnomAD Genome Aggregation Database, ExAC Exome Aggregation Consortium, LOVD Leiden Open Variation Database

## Sheet: Table S7
Supplementary Table 7: The eleven recurrent CGA>TGA variants in the RB1 gene
Exon	g. Notation	c. Notation	Protein
8	g.59683C>T	c.751C>T	p.Arg251Ter
8	g.59695C>T	c.763C>T	p.Arg255Ter
10	g.64348C>T	c.958C>T	p.Arg320Ter
11	g.65386C>T	c.1072C>T	p.Arg358Ter
14	g.76430C>T	c.1333C>T	p.Arg445Ter
14	g.76460C>T	c.1363C>T	p.Arg455Ter
15	g.76898C>T	c.1399C>T	p.Arg467Ter
17	g.78238C>T	c.1654C>T	p.Arg552Ter
17	g.78250C>T	c.1666C>T	p.Arg556Ter
18	g.150037C>T	c.1735C>T	p.Arg579Ter
23	g.162237C>T	c.2359C>T	p.Arg787Ter

## Sheet: Table S8 
Supplementary Table 8: RB1 exon 1 polymerase chain reaction set-up
Component	[Stock]	Volume 1X (uL)
Buffer	5X	5
MgCl2	25 mm	1.5
dNTPs	5 mM	1
Betaine	5 M	7.5
Forward Primer	10uM	1
Reverse Primer	10 uM	1
Taq enzyme	5 U/UI	0.1
DNA	25 ng/uL	2
dH2O	-	5.9
